# Supplementary material for: 3-(Piperidin-1-yl)-6-(1H-pyrazol-1-yl)pyridazine
Source: Acta Crystallogr Sect E Struct Rep Online. 2010 May 8;66(Pt 6):o1295. doi: 10.1107/S1600536810016491 (PMC2979512; doi:10.1107/S1600536810016491)
Supplement: Supplementary file 1 [file e-66-o1295-sup1.cif]

##############################################################################
###                                                                        ###
###        Electronic paper (Acta Crystallographica Section E)             ###
###                                                                        ###
##############################################################################
#                                                                            #
# This CIF contains the data in a paper accepted for publication in Acta     #
# Crystallographica Section E. It conforms to the requirements of Notes      #
# for Authors for Section E, and has been peer reviewed under the auspices   #
# of the IUCr Commission on Journals.                                        #
#                                                                            #
# Full details of the Crystallographic Information File format               #
# are given in the paper "The Crystallographic Information File (CIF):       #
# a New Standard Archive File for Crystallography" by S. R. Hall, F. H.      #
# Allen and I. D. Brown [Acta Cryst. (1991), A47, 655-685].                  #
#                                                                            #
# The current version of the core CIF dictionary is obtainable from          #
# ftp://ftp.iucr.org/pub/cif_core.dic. The current version number is 2.4.    #
#                                                                            #
# Software is freely available for graphical display of the structure(s) in  #
# this CIF.  For information consult the CIF home page http://www.iucr.org/  #
# cif/home.html                                                              #
#                                                                            #
# This file may be used for bona fide research purposes within the           #
# scientific community so long as proper attribution is given to the journal # 
# article from which it was obtained.                                        #
#                                                                            #
##############################################################################
                                             
data_global
_audit_creation_method     SHELXL-97
_journal_date_recd_electronic     2010-05-04
_journal_date_accepted     2010-05-05
_journal_name_full     'Acta Crystallographica, Section E'
_journal_year     2010
_journal_volume     66
_journal_issue      6
_journal_page_first     o1295
_journal_page_last     o1295
_journal_paper_category     QO
_journal_coeditor_code     HB5436
loop_
    _publ_contact_author_name
    _publ_contact_author_address
    _publ_contact_author_email
    'Khan, Islam Ullah'
;
Materials Chemistry Laboratory
Department of Chemistry GC University
Lahore-54000
Pakistan
;
 iukhan.gcu@gmail.com
    '\;Sahin, Onur'
;
Department of Physics
Ondokuz May\?is University
TR-55139
Samsun
Turkey
;
 onurs@omu.edu.tr
_publ_section_title
;
3-(Piperidin-1-yl)-6-(1<i>H</i>-pyrazol-1-yl)pyridazine
;
loop_
    _publ_author_name
    _publ_author_address
    'Ather, Abdul Qayyum'
;
Department of Chemistry
Islamia University
Ba-hawalpur
Pakistan and Applied Chemistry Research Center
PCSIR Laboratories Complex
Lahore 54600, Pakistan
;
    '\;Sahin, Onur'
;
Department of Physics
Ondokuz May\?is University
TR-55139 Samsun
Turkey
;
    'Khan, Islam Ullah'
;
Materials Chemistry Laboratory
Department of Chemistry, GC University
Lahore 54000
Pakistan
;
    'Khan, Misbahul Ain'
;
Institute of Chemistry
University of the Punjab
Lahore 54000
Pakistan
;
    'B\"uy\"ukg\"ung\"or, Orhan'
;
Department of Physics
Ondokuz May\?is University
TR-55139 Samsun
Turkey
;
data_I
_chemical_name_systematic
;
3-(Piperidin-1-yl)-6-(1<i>H</i>-pyrazol-1-yl)pyridazine
;
_chemical_name_common     ?
_chemical_formula_moiety     'C12 H15 N5'
_chemical_formula_sum     'C12 H15 N5'
_chemical_formula_iupac     'C12 H15 N5'
_chemical_formula_weight     229.29
_chemical_melting_point     ?
_symmetry_cell_setting     'monoclinic'
_symmetry_space_group_name_H-M     'P 21/n'
_symmetry_space_group_name_Hall     '-P 2yn'
loop_
    _symmetry_equiv_pos_as_xyz
    'x, y, z'
    '-x+1/2, y+1/2, -z+1/2'
    '-x, -y, -z'
    'x-1/2, -y-1/2, z-1/2'
_cell_length_a     5.9665(6)
_cell_length_b     20.189(3)
_cell_length_c     9.9695(13)
_cell_angle_alpha     90.00
_cell_angle_beta     103.230(7)
_cell_angle_gamma     90.00
_cell_volume     1169.0(2)
_cell_formula_units_Z     4
_cell_measurement_reflns_used     1639
_cell_measurement_theta_min     2.33
_cell_measurement_theta_max     21.27
_cell_measurement_temperature     296
_exptl_crystal_description     prism
_exptl_crystal_colour     colourless
_exptl_crystal_size_max     0.31
_exptl_crystal_size_mid     0.25
_exptl_crystal_size_min     0.22
_exptl_crystal_density_diffrn     1.303
_exptl_crystal_density_meas     ?
_exptl_crystal_density_method     'not measured'
_exptl_crystal_F_000     488
_exptl_absorpt_coefficient_mu     0.084
_exptl_absorpt_correction_type     none
_exptl_absorpt_process_details     ?
_exptl_absorpt_correction_T_min     ?
_exptl_absorpt_correction_T_max     ?
_exptl_special_details
;
;
_diffrn_ambient_temperature     296
_diffrn_radiation_type     MoK\a
_diffrn_radiation_wavelength     0.71073
_diffrn_radiation_source     'fine-focus sealed tube'
_diffrn_radiation_monochromator     graphite
_diffrn_measurement_device_type     'Bruker APEXII CCD'
_diffrn_measurement_method     'phi and omega scans'
_diffrn_detector_area_resol_mean     ?
_diffrn_reflns_number     11710
_diffrn_reflns_av_R_equivalents     0.0537
_diffrn_reflns_av_sigmaI/netI     0.0708
_diffrn_reflns_theta_min     2.33
_diffrn_reflns_theta_max     27.50
_diffrn_reflns_theta_full     27.50
_diffrn_measured_fraction_theta_max     0.997
_diffrn_measured_fraction_theta_full     0.997
_diffrn_reflns_limit_h_min     -7
_diffrn_reflns_limit_h_max     7
_diffrn_reflns_limit_k_min     -26
_diffrn_reflns_limit_k_max     26
_diffrn_reflns_limit_l_min     -12
_diffrn_reflns_limit_l_max     12
_diffrn_standards_number     ?
_diffrn_standards_interval_count     ?
_diffrn_standards_interval_time     ?
_diffrn_standards_decay_%     ?
_refine_special_details
;
Refinement of <i>F</i>^2^ against ALL reflections. The weighted <i>R</i>-factor
wR and goodness of fit <i>S</i> are based on <i>F</i>^2^, conventional
<i>R</i>-factors <i>R</i> are based on <i>F</i>, with <i>F</i> set to zero for
negative <i>F</i>^2^. The threshold expression of <i>F</i>^2^ >
\s(<i>F</i>^2^) is used only for calculating <i>R</i>-factors(gt) etc. and is
not relevant to the choice of reflections for refinement. <i>R</i>-factors
based on <i>F</i>^2^ are statistically about twice as large as those based on
<i>F</i>, and <i>R</i>- factors based on ALL data will be even larger.
;
_reflns_number_total     2674
_reflns_number_gt     1282
_reflns_threshold_expression     I>2\s(I)
_refine_ls_structure_factor_coef     Fsqd
_refine_ls_matrix_type     full
_refine_ls_R_factor_all     0.1405
_refine_ls_R_factor_gt     0.0580
_refine_ls_wR_factor_gt     0.1437
_refine_ls_wR_factor_ref     0.1815
_refine_ls_goodness_of_fit_ref     1.009
_refine_ls_restrained_S_all     1.009
_refine_ls_number_reflns     2674
_refine_ls_number_parameters     154
_refine_ls_number_restraints     0
_refine_ls_hydrogen_treatment     constr
_refine_ls_weighting_scheme     calc
_refine_ls_weighting_details
                 'calc w=1/[\s^2^(Fo^2^)+(0.0863P)^2^] where P=(Fo^2^+2Fc^2^)/3'
_atom_sites_solution_hydrogens     geom
_atom_sites_solution_primary     direct
_atom_sites_solution_secondary     difmap
_refine_ls_shift/su_max     0.000
_refine_ls_shift/su_mean     0.000
_refine_diff_density_max     0.182
_refine_diff_density_min     -0.208
_refine_ls_extinction_method     none
_refine_ls_extinction_coef     ?
loop_
    _atom_type_symbol
    _atom_type_description
    _atom_type_scat_dispersion_real
    _atom_type_scat_dispersion_imag
    _atom_type_scat_source
    'C' 'C' 0.0033 0.0016
                         'International Tables Vol C Tables 4.2.6.8 and 6.1.1.4'
    'H' 'H' 0.0000 0.0000
                         'International Tables Vol C Tables 4.2.6.8 and 6.1.1.4'
    'N' 'N' 0.0061 0.0033
                         'International Tables Vol C Tables 4.2.6.8 and 6.1.1.4'
_computing_data_collection     'APEX2 (Bruker, 2007)'
_computing_cell_refinement     'SAINT (Bruker, 2007)'
_computing_data_reduction     'SAINT (Bruker, 2007)'
_computing_structure_solution     'SHELXS97 (Sheldrick, 2008)'
_computing_structure_refinement     'SHELXL97 (Sheldrick, 2008)'
_computing_molecular_graphics     'ORTEP-3 (Farrugia, 1997)'
_computing_publication_material     'WinGX (Farrugia, 1999)'
loop_
    _atom_site_type_symbol
    _atom_site_label
    _atom_site_fract_x
    _atom_site_fract_y
    _atom_site_fract_z
    _atom_site_U_iso_or_equiv
    _atom_site_adp_type
    _atom_site_calc_flag
    _atom_site_refinement_flags
    _atom_site_occupancy
    _atom_site_disorder_assembly
    _atom_site_disorder_group
    C C1 0.3406(6) 0.72572(15) 0.3173(3) 0.0738(9) Uani d . 1 . .
    H H1 0.4014 0.6901 0.2782 0.089 Uiso calc R 1 . .
    C C2 0.1112(6) 0.74333(16) 0.2984(3) 0.0756(9) Uani d . 1 . .
    H H2 -0.0087 0.7203 0.2415 0.091 Uiso calc R 1 . .
    C C3 0.4568(5) 0.77160(14) 0.4052(3) 0.0639(8) Uani d . 1 . .
    H H3 0.6155 0.7740 0.4384 0.077 Uiso calc R 1 . .
    C C4 0.3331(4) 0.86969(12) 0.5224(2) 0.0452(6) Uani d . 1 . .
    C C5 0.1481(4) 0.90081(13) 0.5592(3) 0.0501(7) Uani d . 1 . .
    H H5 -0.0019 0.8857 0.5274 0.060 Uiso calc R 1 . .
    C C6 0.1955(4) 0.95375(14) 0.6429(2) 0.0496(7) Uani d . 1 . .
    H H6 0.0779 0.9767 0.6699 0.060 Uiso calc R 1 . .
    C C7 0.4275(4) 0.97398(12) 0.6893(2) 0.0415(6) Uani d . 1 . .
    C C8 0.3360(4) 1.08147(13) 0.7801(3) 0.0540(7) Uani d . 1 . .
    H H8A 0.1774 1.0665 0.7559 0.065 Uiso calc R 1 . .
    H H8B 0.3581 1.1125 0.7098 0.065 Uiso calc R 1 . .
    C C9 0.3800(4) 1.11603(15) 0.9163(3) 0.0638(8) Uani d . 1 . .
    H H9A 0.3378 1.0870 0.9840 0.077 Uiso calc R 1 . .
    H H9B 0.2842 1.1553 0.9085 0.077 Uiso calc R 1 . .
    C C10 0.6306(4) 1.13584(14) 0.9652(3) 0.0674(8) Uani d . 1 . .
    H H10A 0.6698 1.1689 0.9037 0.081 Uiso calc R 1 . .
    H H10B 0.6567 1.1548 1.0569 0.081 Uiso calc R 1 . .
    C C11 0.7792(4) 1.07512(14) 0.9672(3) 0.0580(8) Uani d . 1 . .
    H H11A 0.9401 1.0879 0.9932 0.070 Uiso calc R 1 . .
    H H11B 0.7501 1.0443 1.0359 0.070 Uiso calc R 1 . .
    C C12 0.7328(4) 1.04124(14) 0.8292(3) 0.0530(7) Uani d . 1 . .
    H H12A 0.7779 1.0702 0.7623 0.064 Uiso calc R 1 . .
    H H12B 0.8244 1.0012 0.8360 0.064 Uiso calc R 1 . .
    N N1 0.0810(4) 0.79630(13) 0.3697(2) 0.0692(7) Uani d . 1 . .
    N N2 0.2982(4) 0.81341(11) 0.4357(2) 0.0536(6) Uani d . 1 . .
    N N3 0.5964(3) 0.94188(11) 0.6493(2) 0.0493(6) Uani d . 1 . .
    N N4 0.5475(3) 0.88877(11) 0.5649(2) 0.0523(6) Uani d . 1 . .
    N N5 0.4896(3) 1.02450(10) 0.7825(2) 0.0449(5) Uani d . 1 . .
loop_
    _atom_site_aniso_label
    _atom_site_aniso_U_11
    _atom_site_aniso_U_22
    _atom_site_aniso_U_33
    _atom_site_aniso_U_12
    _atom_site_aniso_U_13
    _atom_site_aniso_U_23
    C1 0.099(3) 0.052(2) 0.072(2) 0.0073(17) 0.0227(18) -0.0060(17)
    C2 0.093(3) 0.063(2) 0.070(2) -0.0127(18) 0.0162(17) -0.0139(18)
    C3 0.0711(19) 0.0549(19) 0.0662(19) 0.0141(15) 0.0166(15) -0.0039(16)
    C4 0.0482(14) 0.0451(16) 0.0416(14) 0.0045(11) 0.0088(11) 0.0059(12)
    C5 0.0386(13) 0.0639(19) 0.0480(15) 0.0021(12) 0.0104(11) 0.0014(14)
    C6 0.0327(12) 0.0650(19) 0.0517(16) 0.0071(12) 0.0108(10) -0.0019(14)
    C7 0.0343(12) 0.0508(16) 0.0404(14) 0.0054(11) 0.0106(9) 0.0055(12)
    C8 0.0348(13) 0.0593(18) 0.0672(18) 0.0064(12) 0.0104(11) -0.0022(15)
    C9 0.0484(16) 0.0595(19) 0.086(2) 0.0036(13) 0.0211(13) -0.0177(16)
    C10 0.0549(17) 0.064(2) 0.084(2) -0.0063(14) 0.0176(14) -0.0157(16)
    C11 0.0395(13) 0.071(2) 0.0610(18) -0.0092(13) 0.0070(11) -0.0054(15)
    C12 0.0322(12) 0.0668(19) 0.0600(17) 0.0016(12) 0.0107(10) 0.0036(14)
    N1 0.0619(15) 0.0732(18) 0.0691(17) -0.0082(12) 0.0077(12) -0.0157(14)
    N2 0.0590(13) 0.0462(14) 0.0545(14) 0.0035(11) 0.0110(10) 0.0021(11)
    N3 0.0378(11) 0.0543(14) 0.0583(13) 0.0065(9) 0.0161(9) -0.0031(11)
    N4 0.0433(12) 0.0542(14) 0.0610(14) 0.0082(10) 0.0156(10) -0.0008(12)
    N5 0.0286(9) 0.0566(14) 0.0496(12) 0.0048(9) 0.0090(8) -0.0008(11)
_geom_special_details
;
All esds (except the esd in the dihedral angle between two l.s. planes) are
estimated using the full covariance matrix. The cell esds are taken into
account individually in the estimation of esds in distances, angles and
torsion angles; correlations between esds in cell parameters are only used
when they are defined by crystal symmetry. An approximate (isotropic)
treatment of cell esds is used for estimating esds involving l.s. planes.
;
loop_
    _geom_bond_atom_site_label_1
    _geom_bond_atom_site_label_2
    _geom_bond_site_symmetry_2
    _geom_bond_distance
    _geom_bond_publ_flag
    C1 C3 . 1.352(4) ?
    C1 C2 . 1.384(4) ?
    C1 H1 . 0.9300 ?
    C2 N1 . 1.319(4) n
    C2 H2 . 0.9300 ?
    C3 N2 . 1.353(3) n
    C3 H3 . 0.9300 ?
    C4 N4 . 1.310(3) n
    C4 C5 . 1.391(3) ?
    C4 N2 . 1.414(3) n
    C5 C6 . 1.346(3) ?
    C5 H5 . 0.9300 ?
    C6 C7 . 1.415(3) ?
    C6 H6 . 0.9300 ?
    C7 N3 . 1.334(3) n
    C7 N5 . 1.372(3) n
    C8 N5 . 1.467(3) ?
    C8 C9 . 1.496(4) ?
    C8 H8A . 0.9700 ?
    C8 H8B . 0.9700 ?
    C9 C10 . 1.516(3) ?
    C9 H9A . 0.9700 ?
    C9 H9B . 0.9700 ?
    C10 C11 . 1.510(4) ?
    C10 H10A . 0.9700 ?
    C10 H10B . 0.9700 ?
    C11 C12 . 1.504(3) ?
    C11 H11A . 0.9700 ?
    C11 H11B . 0.9700 ?
    C12 N5 . 1.458(3) ?
    C12 H12A . 0.9700 ?
    C12 H12B . 0.9700 ?
    N1 N2 . 1.357(3) n
    N3 N4 . 1.353(3) n
loop_
    _geom_angle_atom_site_label_1
    _geom_angle_atom_site_label_2
    _geom_angle_atom_site_label_3
    _geom_angle_site_symmetry_1
    _geom_angle_site_symmetry_3
    _geom_angle
    _geom_angle_publ_flag
    C3 C1 C2 . . 104.9(3) ?
    C3 C1 H1 . . 127.6 ?
    C2 C1 H1 . . 127.6 ?
    N1 C2 C1 . . 112.8(3) ?
    N1 C2 H2 . . 123.6 ?
    C1 C2 H2 . . 123.6 ?
    C1 C3 N2 . . 106.9(3) ?
    C1 C3 H3 . . 126.5 ?
    N2 C3 H3 . . 126.5 ?
    N4 C4 C5 . . 123.9(2) ?
    N4 C4 N2 . . 115.5(2) n
    C5 C4 N2 . . 120.7(2) ?
    C6 C5 C4 . . 117.1(2) ?
    C6 C5 H5 . . 121.5 ?
    C4 C5 H5 . . 121.5 ?
    C5 C6 C7 . . 118.9(2) ?
    C5 C6 H6 . . 120.6 ?
    C7 C6 H6 . . 120.6 ?
    N3 C7 N5 . . 117.3(2) ?
    N3 C7 C6 . . 120.8(2) ?
    N5 C7 C6 . . 121.9(2) ?
    N5 C8 C9 . . 111.8(2) ?
    N5 C8 H8A . . 109.3 ?
    C9 C8 H8A . . 109.3 ?
    N5 C8 H8B . . 109.3 ?
    C9 C8 H8B . . 109.3 ?
    H8A C8 H8B . . 107.9 ?
    C8 C9 C10 . . 111.7(2) ?
    C8 C9 H9A . . 109.3 ?
    C10 C9 H9A . . 109.3 ?
    C8 C9 H9B . . 109.3 ?
    C10 C9 H9B . . 109.3 ?
    H9A C9 H9B . . 107.9 ?
    C11 C10 C9 . . 108.8(2) ?
    C11 C10 H10A . . 109.9 ?
    C9 C10 H10A . . 109.9 ?
    C11 C10 H10B . . 109.9 ?
    C9 C10 H10B . . 109.9 ?
    H10A C10 H10B . . 108.3 ?
    C12 C11 C10 . . 111.9(2) ?
    C12 C11 H11A . . 109.2 ?
    C10 C11 H11A . . 109.2 ?
    C12 C11 H11B . . 109.2 ?
    C10 C11 H11B . . 109.2 ?
    H11A C11 H11B . . 107.9 ?
    N5 C12 C11 . . 111.04(19) ?
    N5 C12 H12A . . 109.4 ?
    C11 C12 H12A . . 109.4 ?
    N5 C12 H12B . . 109.4 ?
    C11 C12 H12B . . 109.4 ?
    H12A C12 H12B . . 108.0 ?
    C2 N1 N2 . . 103.6(2) ?
    C3 N2 N1 . . 111.8(2) ?
    C3 N2 C4 . . 128.7(2) ?
    N1 N2 C4 . . 119.4(2) n
    C7 N3 N4 . . 120.05(19) ?
    C4 N4 N3 . . 119.34(19) ?
    C7 N5 C12 . . 118.89(18) ?
    C7 N5 C8 . . 120.04(18) ?
    C12 N5 C8 . . 113.3(2) ?
loop_
    _geom_torsion_atom_site_label_1
    _geom_torsion_atom_site_label_2
    _geom_torsion_atom_site_label_3
    _geom_torsion_atom_site_label_4
    _geom_torsion_site_symmetry_1
    _geom_torsion_site_symmetry_2
    _geom_torsion_site_symmetry_3
    _geom_torsion_site_symmetry_4
    _geom_torsion
    _geom_torsion_publ_flag
    C3 C1 C2 N1 . . . . -0.5(4) ?
    C2 C1 C3 N2 . . . . 0.4(3) ?
    N4 C4 C5 C6 . . . . 0.4(4) ?
    N2 C4 C5 C6 . . . . 179.5(2) ?
    C4 C5 C6 C7 . . . . -0.7(4) ?
    C5 C6 C7 N3 . . . . 1.0(4) ?
    C5 C6 C7 N5 . . . . -175.2(2) ?
    N5 C8 C9 C10 . . . . 54.4(3) ?
    C8 C9 C10 C11 . . . . -54.9(3) ?
    C9 C10 C11 C12 . . . . 55.6(3) ?
    C10 C11 C12 N5 . . . . -55.7(3) ?
    C1 C2 N1 N2 . . . . 0.4(3) ?
    C1 C3 N2 N1 . . . . -0.2(3) ?
    C1 C3 N2 C4 . . . . -179.6(2) ?
    C2 N1 N2 C3 . . . . -0.1(3) ?
    C2 N1 N2 C4 . . . . 179.4(2) ?
    N4 C4 N2 C3 . . . . 9.6(4) ?
    C5 C4 N2 C3 . . . . -169.6(2) ?
    N4 C4 N2 N1 . . . . -169.8(2) ?
    C5 C4 N2 N1 . . . . 11.0(3) ?
    N5 C7 N3 N4 . . . . 175.5(2) ?
    C6 C7 N3 N4 . . . . -0.9(3) ?
    C5 C4 N4 N3 . . . . -0.3(4) ?
    N2 C4 N4 N3 . . . . -179.4(2) ?
    C7 N3 N4 C4 . . . . 0.5(3) ?
    N3 C7 N5 C12 . . . . 1.6(3) ?
    C6 C7 N5 C12 . . . . 177.9(2) ?
    N3 C7 N5 C8 . . . . 148.8(2) ?
    C6 C7 N5 C8 . . . . -34.8(3) ?
    C11 C12 N5 C7 . . . . -156.3(2) ?
    C11 C12 N5 C8 . . . . 54.3(3) ?
    C9 C8 N5 C7 . . . . 157.0(2) ?
    C9 C8 N5 C12 . . . . -54.1(3) ?
