# Supplementary material for: 3-(Piperidin-1-yl)-6-(1H-pyrazol-1-yl)pyridazine
Source: Acta Crystallogr Sect E Struct Rep Online. 2010 May 8;66(Pt 6):o1295. doi: 10.1107/S1600536810016491 (PMC2979512; doi:10.1107/S1600536810016491)
Supplement: Supplementary file 2 [file e-66-o1295-Isup2.hkl]

#
# h,k,l, Fc-squared, Fo-squared, sigma(Fo-squared) and status flag
#
data_I
_shelx_title ' NAQA29A_0m in P2(1)/n'
_shelx_refln_list_code          4
_shelx_F_calc_maximum      166.52
_exptl_crystal_F_000       488.00
_reflns_d_resolution_high  0.7697
 
loop_
 _symmetry_equiv_pos_as_xyz
 'x, y, z'
 '-x+1/2, y+1/2, -z+1/2'
 '-x, -y, -z'
 'x-1/2, -y-1/2, z-1/2'
 
_cell_length_a     5.9665
_cell_length_b    20.1888
_cell_length_c     9.9695
_cell_angle_alpha  90.000
_cell_angle_beta  103.230
_cell_angle_gamma  90.000
 
_shelx_F_squared_multiplier     1.000
 
loop_
 _refln_index_h
 _refln_index_k
 _refln_index_l
 _refln_F_squared_calc
 _refln_F_squared_meas
 _refln_F_squared_sigma
 _refln_observed_status
   2   0   0       90.43       90.30      8.71 o
   4   0   0      133.01      105.36     13.19 o
   6   0   0        2.31        5.13      9.96 o
   1   1   0     8186.61     8053.41    167.73 o
   2   1   0      380.43      341.29     13.68 o
   3   1   0       45.73       40.90      5.69 o
   4   1   0      187.33      178.98     11.74 o
   5   1   0       26.08       27.51      7.08 o
   6   1   0        5.36       -1.42      6.86 o
   7   1   0        2.90       -1.96      9.48 o
   1   2   0     3246.83     2988.26     38.17 o
   2   2   0      114.72      117.62      3.13 o
   3   2   0      631.15      635.66     12.19 o
   4   2   0      159.97      174.59      7.26 o
   5   2   0        3.87       -5.08      5.08 o
   6   2   0        0.00        7.08      7.45 o
   7   2   0        0.02        7.64     12.98 o
   1   3   0       19.08       21.98      1.11 o
   2   3   0     2508.04     2667.37     36.36 o
   3   3   0      971.28     1067.60     19.80 o
   4   3   0       57.66       50.00      2.43 o
   5   3   0       36.07       35.96      7.55 o
   6   3   0       19.03       16.21     10.90 o
   7   3   0        0.22        1.20     12.15 o
   0   4   0        1.67        2.58      1.57 o
   1   4   0       10.60        7.21      1.14 o
   2   4   0      549.90      580.29      8.49 o
   3   4   0     1046.39     1062.74     21.54 o
   4   4   0      282.85      259.84      8.32 o
   5   4   0        8.13        8.76      2.09 o
   6   4   0       31.62       30.05     12.21 o
   7   4   0        1.87        6.78     12.29 o
   1   5   0      241.05      225.93      4.33 o
   2   5   0     1558.44     1556.85     24.03 o
   3   5   0      171.88      167.12      3.66 o
   4   5   0      234.29      230.88      7.39 o
   5   5   0      129.81      137.28      5.13 o
   6   5   0        1.70       -3.61      3.61 o
   7   5   0        0.70       -0.67     11.59 o
   0   6   0     3723.83     3448.23     73.78 o
   1   6   0      642.03      611.34     10.41 o
   2   6   0       45.92       49.26      2.66 o
   3   6   0       20.48       18.39      1.64 o
   4   6   0      137.80      136.31      4.93 o
   5   6   0      345.37      325.27      8.58 o
   6   6   0        0.05       -1.05      2.43 o
   7   6   0        0.00       -1.19      5.17 o
   1   7   0      592.96      613.47     11.39 o
   2   7   0      606.93      598.88     10.54 o
   3   7   0      134.45      139.81      3.90 o
   4   7   0        0.06        0.16      2.21 o
   5   7   0       12.19       13.73      4.24 o
   6   7   0        0.01        7.20      4.74 o
   7   7   0        0.06      -11.11     11.11 o
   0   8   0       20.07       20.22      2.88 o
   1   8   0     1164.44     1094.56     23.57 o
   2   8   0     1048.32     1075.97     17.73 o
   3   8   0        0.63       -0.27      1.65 o
   4   8   0       89.89       85.99      4.42 o
   5   8   0        3.43        6.47      3.17 o
   6   8   0       19.38       20.49      3.75 o
   7   8   0        0.39        1.72      5.42 o
   1   9   0      163.86      186.39      5.77 o
   2   9   0      794.82      848.70     15.77 o
   3   9   0      103.55      108.79      4.72 o
   4   9   0        0.01       -0.53      2.24 o
   5   9   0       26.35       29.97      3.98 o
   6   9   0        1.29        2.61      4.03 o
   7   9   0        0.04       -2.35      4.93 o
   0  10   0        0.38       -3.95      3.95 o
   1  10   0        1.83        3.36      1.70 o
   2  10   0      138.01      149.68      4.85 o
   3  10   0       91.82      103.59      4.64 o
   4  10   0        0.74       -0.39      3.09 o
   5  10   0        3.20        3.99      3.53 o
   6  10   0        8.64        8.31      6.03 o
   1  11   0      400.05      393.31     11.84 o
   2  11   0        8.06        8.25      2.30 o
   3  11   0       12.08       11.80      3.07 o
   4  11   0       73.89       58.66      5.09 o
   5  11   0       41.56       48.27     11.97 o
   6  11   0        1.99        9.88      4.98 o
   0  12   0      809.34      839.79     24.43 o
   1  12   0      127.42      118.41      6.21 o
   2  12   0       29.64       37.07      3.05 o
   3  12   0        1.88        0.28      2.49 o
   4  12   0        0.20        3.82      4.22 o
   5  12   0        9.60       16.52      5.05 o
   6  12   0        3.54        0.59      4.92 o
   1  13   0       40.07       40.95      3.89 o
   2  13   0       27.76       26.29      3.61 o
   3  13   0        6.55        8.51      3.30 o
   4  13   0       37.21       39.56      8.75 o
   5  13   0        5.83        6.62      5.01 o
   6  13   0        5.71        4.97      5.47 o
   0  14   0      144.70      154.82      8.51 o
   1  14   0      182.10      182.84      7.26 o
   2  14   0       17.95       23.14      4.34 o
   3  14   0      104.63      102.72      5.95 o
   4  14   0       12.75       10.53      5.19 o
   5  14   0       29.64       19.84      5.85 o
   6  14   0        1.40        2.11      5.43 o
   1  15   0       45.45       48.49      5.17 o
   2  15   0       62.71       56.74      5.56 o
   3  15   0      190.38      188.17     10.98 o
   4  15   0       80.57       86.79      8.02 o
   5  15   0        0.21        4.93      5.13 o
   6  15   0        2.06        0.40      5.79 o
   0  16   0        6.88       12.31      4.99 o
   1  16   0       32.75       26.75      4.50 o
   2  16   0       34.36       26.98      5.09 o
   3  16   0      116.40      131.13      9.35 o
   4  16   0       22.96       22.64      6.02 o
   5  16   0        0.75       -0.06      5.40 o
   1  17   0       46.13       45.52      5.21 o
   2  17   0       35.33       54.37     13.64 o
   3  17   0        3.16        4.42      5.34 o
   4  17   0        8.24        9.84      5.55 o
   5  17   0       18.91       18.74      6.74 o
   0  18   0       15.23       16.10      5.59 o
   1  18   0       10.35       27.75     12.06 o
   2  18   0        8.62       52.15     18.89 o
   3  18   0        6.38       30.31     13.31 o
   4  18   0        3.37        0.81      5.68 o
   5  18   0        0.00       -1.43      5.57 o
   1  19   0      100.02      105.34      7.07 o
   2  19   0        1.65       14.13      5.47 o
   3  19   0       36.18       43.48      7.58 o
   4  19   0        2.45        1.26      5.83 o
   5  19   0       10.71       10.02      6.73 o
   0  20   0       57.09       46.84      9.06 o
   1  20   0       91.74       98.01      7.29 o
   2  20   0        4.86        2.61      4.42 o
   3  20   0        1.87       17.14      6.36 o
   4  20   0        5.86        7.85      9.79 o
   1  21   0       20.74       20.05      6.13 o
   2  21   0      134.24      146.26     11.43 o
   3  21   0        9.54        2.70      6.41 o
   4  21   0        5.72       13.99      7.01 o
   0  22   0        2.49       10.22     10.70 o
   1  22   0        1.30        4.50      5.65 o
   2  22   0       71.26       73.08      9.73 o
   3  22   0        2.85        9.12      5.63 o
   4  22   0        0.68        7.44      6.24 o
   1  23   0       15.79       13.66      6.50 o
   2  23   0       11.93       17.35      9.94 o
   3  23   0        9.84       -0.88      5.90 o
   0  24   0       12.88       12.19     11.72 o
   1  24   0        5.70       10.53      7.55 o
   2  24   0       15.90       15.25     13.02 o
   3  24   0        0.34        1.18     10.44 o
   1  25   0        2.26       22.48     11.26 o
   2  25   0        2.09        2.64     10.68 o
   0  26   0        1.23        8.74     10.49 o
  -7   0   1      193.96      250.55     26.95 o
  -5   0   1      268.56      327.66     25.96 o
  -3   0   1      423.02      486.99     21.28 o
  -1   0   1     1391.51     1383.93     24.18 o
   1   0   1      275.11      274.86      5.58 o
   3   0   1       42.62       51.52      6.27 o
   5   0   1        6.25        6.52      8.49 o
   7   0   1        0.08       14.45     13.92 o
  -7   1   1        0.24        6.28     12.87 o
  -6   1   1        8.82        6.01      7.42 o
  -5   1   1      225.71      225.64     15.04 o
  -4   1   1      147.49      203.04     32.72 o
  -3   1   1      430.34      676.84     13.74 o
  -2   1   1      399.19      575.83     13.50 o
  -1   1   1     1872.32     1784.13     23.91 o
   0   1   1      534.51      238.64     10.95 o
   1   1   1     1669.63     1526.01     19.00 o
   2   1   1      573.12      526.20     10.14 o
   3   1   1       79.50       68.86      2.84 o
   4   1   1        2.91        3.23      1.71 o
   5   1   1        7.27        6.65      6.36 o
   6   1   1        0.72        9.01      7.59 o
   7   1   1       20.10       22.92     10.34 o
  -7   2   1       66.40      100.02     19.60 o
  -6   2   1        0.39       12.45     10.44 o
  -5   2   1       95.72       96.57     10.55 o
  -4   2   1      323.14      447.07     14.47 o
  -3   2   1      323.69      439.28     31.49 o
  -2   2   1        9.20        7.33      0.87 o
  -1   2   1     2497.17     2319.26     30.91 o
   0   2   1      558.32      485.86      6.86 o
   1   2   1     1880.01     1783.40     24.15 o
   2   2   1      637.98      614.05      9.38 o
   3   2   1      787.93      819.03     15.54 o
   4   2   1       78.58       68.57      2.83 o
   5   2   1      130.46      120.10     24.14 o
   6   2   1       17.89       25.58     14.60 o
   7   2   1       11.99       15.32      9.78 o
  -7   3   1        3.14        9.19     12.61 o
  -6   3   1       24.05       31.84     12.37 o
  -5   3   1      555.16      583.89     29.77 o
  -4   3   1      397.85      431.09     19.22 o
  -3   3   1       36.89       32.73      2.14 o
  -2   3   1      169.49      166.09      2.85 o
  -1   3   1     1106.14     1071.42     14.16 o
   0   3   1      983.59      968.50     13.42 o
   1   3   1      110.16      119.70      2.44 o
   2   3   1       25.01       24.08      1.16 o
   3   3   1      296.37      294.68      6.76 o
   4   3   1       29.34       31.01      2.83 o
   5   3   1       79.37       96.57      4.83 o
   6   3   1        0.09        0.10      6.95 o
   7   3   1       32.26       29.51     14.69 o
  -7   4   1        1.63       -0.37     11.51 o
  -6   4   1       85.97       79.16     15.25 o
  -5   4   1      319.90      321.50      8.20 o
  -4   4   1       28.24       27.73      2.78 o
  -3   4   1      114.22      112.28      3.03 o
  -2   4   1       93.72       89.55      2.18 o
  -1   4   1     2645.99     2495.82     33.65 o
   0   4   1      127.12      135.68      2.92 o
   1   4   1      528.02      538.46      7.64 o
   2   4   1      507.20      500.20      8.11 o
   3   4   1      138.49      129.12      3.61 o
   4   4   1      203.10      195.95      5.53 o
   5   4   1        0.02        3.31      2.10 o
   6   4   1       18.19       18.64     11.72 o
   7   4   1       31.35       51.55     16.29 o
  -7   5   1        1.03       -0.11     10.98 o
  -6   5   1       38.97       39.21      4.03 o
  -5   5   1      335.73      318.97      7.47 o
  -4   5   1      230.36      225.15      5.55 o
  -3   5   1      162.07      163.68      3.72 o
  -2   5   1      476.74      483.24     10.81 o
  -1   5   1       66.95       55.76      2.34 o
   0   5   1      504.25      469.42      7.71 o
   1   5   1      268.30      248.36      4.29 o
   2   5   1        0.59       -0.33      1.21 o
   3   5   1      278.53      312.75      5.70 o
   4   5   1      233.07      211.91      5.43 o
   5   5   1      241.22      201.04      7.53 o
   6   5   1       11.05        6.00      2.38 o
   7   5   1       21.71       24.07      6.00 o
  -7   6   1       25.58       29.89     14.34 o
  -6   6   1        0.06        2.43      2.75 o
  -5   6   1       77.36       81.67      4.25 o
  -4   6   1      192.43      185.96      7.62 o
  -3   6   1      848.71      921.77     15.05 o
  -2   6   1      221.86      234.12      6.51 o
  -1   6   1      204.07      215.57      5.19 o
   0   6   1        2.01       -0.76      1.29 o
   1   6   1      140.59      145.12      3.98 o
   2   6   1        0.14       -0.57      1.11 o
   3   6   1        0.53       -0.39      1.40 o
   4   6   1      464.38      443.37      9.83 o
   5   6   1       92.72      101.83      5.12 o
   6   6   1       25.16       24.03      4.87 o
   7   6   1        1.29      -10.28     10.28 o
  -7   7   1       14.21       21.87     13.25 o
  -6   7   1        0.00        3.79      4.60 o
  -5   7   1       19.63        9.05      3.06 o
  -4   7   1        7.70        7.69      2.27 o
  -3   7   1      135.02      147.58      4.42 o
  -2   7   1      342.03      356.66      6.92 o
  -1   7   1       24.80       27.96      2.91 o
   0   7   1      425.98      445.11      7.84 o
   1   7   1       30.72       29.79      2.51 o
   2   7   1      215.15      211.44      5.01 o
   3   7   1       10.96        8.68      1.71 o
   4   7   1      194.79      201.24      6.10 o
   5   7   1      452.64      403.18     11.83 o
   6   7   1        9.14        9.62      4.14 o
   7   7   1        7.97       11.11     14.56 o
  -7   8   1       11.34       11.77      7.97 o
  -6   8   1       19.06       20.92      4.87 o
  -5   8   1        2.02        1.05      3.71 o
  -4   8   1       26.25       29.15      2.41 o
  -3   8   1       54.00       51.16      2.96 o
  -2   8   1        9.77        7.85      1.75 o
  -1   8   1       63.79       62.92      3.27 o
   0   8   1        3.90        3.03      1.88 o
   1   8   1       23.03       21.93      2.04 o
   2   8   1       10.91       13.88      1.97 o
   3   8   1      195.30      193.88      5.02 o
   4   8   1      195.68      177.08      5.96 o
   5   8   1       57.72       55.34      4.64 o
   6   8   1        3.94        5.61      3.32 o
   7   8   1       13.29       41.34     16.53 o
  -7   9   1        0.43       -0.87      5.07 o
  -6   9   1        0.44       -2.87      3.86 o
  -5   9   1        1.38        1.83      3.86 o
  -4   9   1      137.04      144.78      4.80 o
  -3   9   1      162.13      175.16      8.95 o
  -2   9   1       86.05      102.75      3.51 o
  -1   9   1      104.86       85.67      3.93 o
   0   9   1      271.27      267.09      7.72 o
   1   9   1        0.43        1.07      1.71 o
   2   9   1      711.60      737.12     13.10 o
   3   9   1      127.92      134.70      4.34 o
   4   9   1        9.59       11.57      4.44 o
   5   9   1       65.18       67.25      5.18 o
   6   9   1        0.16       -2.79      4.25 o
  -7  10   1        0.12       -3.63      6.06 o
  -6  10   1       12.99       15.84      4.91 o
  -5  10   1       80.50       71.73      7.83 o
  -4  10   1        0.16       -2.22      3.59 o
  -3  10   1       10.61       10.15      2.33 o
  -2  10   1      287.25      323.04      7.10 o
  -1  10   1      133.44      145.38      5.23 o
   0  10   1      116.15      117.42      5.10 o
   1  10   1        9.63       11.05      2.24 o
   2  10   1      178.34      203.58      5.83 o
   3  10   1       43.02       45.36      3.56 o
   4  10   1      161.21      170.16      7.55 o
   5  10   1       15.40       18.90      5.27 o
   6  10   1       11.67       18.59      5.99 o
  -6  11   1        5.16       10.02      8.90 o
  -5  11   1       27.71       32.99      5.53 o
  -4  11   1        3.30        0.29      4.06 o
  -3  11   1       10.05       11.81      2.56 o
  -2  11   1      211.98      221.10      6.26 o
  -1  11   1      147.68      132.56      5.12 o
   0  11   1        7.51        5.73      2.69 o
   1  11   1      624.78      616.21     16.68 o
   2  11   1        0.38        3.08      2.26 o
   3  11   1       10.89       13.28      2.46 o
   4  11   1       12.21       14.17      3.91 o
   5  11   1        0.20        3.68      4.30 o
   6  11   1        2.94       -1.14      4.45 o
  -6  12   1       34.23       34.99      6.35 o
  -5  12   1        0.08        2.25      4.51 o
  -4  12   1        5.76        8.48      4.47 o
  -3  12   1        0.40        0.79      2.48 o
  -2  12   1       23.21       20.45      3.14 o
  -1  12   1       11.63       11.58      2.66 o
   0  12   1      190.71      195.30      7.11 o
   1  12   1       13.71       13.11      4.28 o
   2  12   1        6.36        5.85      2.78 o
   3  12   1        7.95        7.60      2.93 o
   4  12   1        5.23       -3.05      4.18 o
   5  12   1        0.08       -4.33      4.33 o
   6  12   1        0.01       -2.72      4.67 o
  -6  13   1       17.49       19.18      5.94 o
  -5  13   1        8.20        8.15      4.97 o
  -4  13   1      103.12      107.02     13.84 o
  -3  13   1        1.78       -0.77      3.08 o
  -2  13   1       24.78       32.25      3.74 o
  -1  13   1        0.06       -2.34      2.34 o
   0  13   1      482.22      479.77     12.76 o
   1  13   1      149.87      133.01      7.56 o
   2  13   1       89.82       91.56      5.89 o
   3  13   1       25.53       24.14      4.11 o
   4  13   1      140.00      121.52      8.80 o
   5  13   1        0.36        1.37      4.58 o
   6  13   1        4.14        1.81      4.99 o
  -6  14   1        2.73        3.80      5.47 o
  -5  14   1        7.22       -1.05      5.03 o
  -4  14   1       22.02       14.84      5.34 o
  -3  14   1        0.13       -3.86      3.86 o
  -2  14   1        8.09        5.09      3.27 o
  -1  14   1        0.14       -2.56      2.56 o
   0  14   1        0.42       -1.15      2.97 o
   1  14   1        1.51        2.70      2.68 o
   2  14   1       39.02       41.15      4.93 o
   3  14   1      104.16      109.66      6.34 o
   4  14   1      112.43      105.03      8.30 o
   5  14   1        8.43        7.80      7.07 o
   6  14   1       36.00       54.72      7.39 o
  -6  15   1        2.00        7.97      6.58 o
  -5  15   1       13.26       13.42      5.48 o
  -4  15   1        8.44       -2.64      5.89 o
  -3  15   1       14.11        6.80      3.77 o
  -2  15   1       14.49       13.65      3.81 o
  -1  15   1      218.25      203.37      7.31 o
   0  15   1        3.89        4.38      3.34 o
   1  15   1        3.06        0.84      2.90 o
   2  15   1        3.95        3.73      3.86 o
   3  15   1       64.13       67.26      7.44 o
   4  15   1        3.48        3.47      5.02 o
   5  15   1        9.27        9.99      5.72 o
   6  15   1        2.35        3.46      5.99 o
  -6  16   1        0.13        6.72      6.25 o
  -5  16   1       23.35       20.83      6.37 o
  -4  16   1        1.70        0.02      4.92 o
  -3  16   1        0.03        1.59      4.83 o
  -2  16   1        2.54        4.85      3.64 o
  -1  16   1       51.04       51.01      4.99 o
   0  16   1      186.73      176.07      7.83 o
   1  16   1        2.72        5.21      3.42 o
   2  16   1        5.32        9.28      4.58 o
   3  16   1      148.80      143.98      9.90 o
   4  16   1       40.58       36.30      6.66 o
   5  16   1        5.69        2.43      5.75 o
  -5  17   1        5.16       12.08      6.19 o
  -4  17   1       65.94       70.15      7.98 o
  -3  17   1       12.57       27.79      6.01 o
  -2  17   1       99.13      132.37     15.63 o
  -1  17   1       13.03       34.06      5.26 o
   0  17   1       34.81       36.72      4.27 o
   1  17   1        6.31       19.18      4.88 o
   2  17   1       49.49       53.86      5.97 o
   3  17   1        7.42        7.49      5.56 o
   4  17   1        1.75        1.35      5.46 o
   5  17   1        3.00       -1.07      5.90 o
  -5  18   1        0.40        0.99      5.97 o
  -4  18   1       21.21       37.87      6.91 o
  -3  18   1       91.58       94.27      7.49 o
  -2  18   1      115.76       94.51      8.67 o
  -1  18   1       79.95      112.56     13.22 o
   0  18   1        0.05        3.65      3.50 o
   1  18   1        6.89        5.70      4.59 o
   2  18   1       75.69       80.70      7.12 o
   3  18   1        0.15       -2.61      4.96 o
   4  18   1        8.61       10.44      5.90 o
   5  18   1        7.57        5.34      6.32 o
  -5  19   1        0.34        2.48      5.40 o
  -4  19   1        0.60       -0.10      5.04 o
  -3  19   1        0.65       46.12     11.27 o
  -2  19   1       54.11       58.98      5.88 o
  -1  19   1        9.88       39.60      9.53 o
   0  19   1       10.16       10.82      4.53 o
   1  19   1        1.43       11.95      6.57 o
   2  19   1        3.66        3.11      5.38 o
   3  19   1        2.50        5.18      5.73 o
   4  19   1        1.96        8.06      5.79 o
   5  19   1        4.19        0.02      6.85 o
  -4  20   1        0.00       -4.73      4.73 o
  -3  20   1       64.42       65.17      7.28 o
  -2  20   1       13.75       16.14      5.00 o
  -1  20   1        9.98       23.56      8.07 o
   0  20   1       11.15       20.48      5.72 o
   1  20   1       39.15       46.95      6.77 o
   2  20   1        5.88        4.92      8.52 o
   3  20   1        1.06        0.29      5.65 o
   4  20   1        4.96        6.73      6.39 o
  -4  21   1        0.61       -2.33      5.35 o
  -3  21   1       13.04       14.32      5.88 o
  -2  21   1        5.32       19.17      7.09 o
  -1  21   1       17.64        8.15      5.48 o
   0  21   1       16.90       25.37      7.41 o
   1  21   1       76.55       84.43      8.29 o
   2  21   1      105.32       98.77     12.81 o
   3  21   1        0.18        8.56      6.26 o
   4  21   1        0.22        5.12      6.37 o
  -4  22   1        2.47        5.14      5.97 o
  -3  22   1        0.44        3.21      5.57 o
  -2  22   1       13.37       13.99      9.66 o
  -1  22   1        9.52        8.66      5.67 o
   0  22   1       18.98       19.62      6.45 o
   1  22   1        0.45        8.15      5.67 o
   2  22   1        9.67       15.22      9.35 o
   3  22   1        1.07        3.59      6.60 o
  -3  23   1        6.54        6.26      6.28 o
  -2  23   1        7.39        8.66      9.37 o
  -1  23   1        0.07       -1.01      5.58 o
   0  23   1        2.00        2.01      6.08 o
   1  23   1       19.01       20.88      7.97 o
   2  23   1        0.39        4.32     10.50 o
   3  23   1       13.61        9.03      7.33 o
  -3  24   1        0.01       -8.90      8.90 o
  -2  24   1       13.06       15.17     13.90 o
  -1  24   1       23.99       26.15      7.47 o
   0  24   1        3.42        2.64      6.19 o
   1  24   1        0.63       -1.13      8.69 o
   2  24   1        1.42       -4.97      9.57 o
  -2  25   1        0.03        5.91     10.65 o
  -1  25   1        1.20       -7.55      9.43 o
   0  25   1        7.86        2.23      6.87 o
   1  25   1        1.99       -1.84     18.70 o
   2  25   1        4.62       12.63     16.43 o
   0  26   1        0.34        2.75      7.47 o
  -4   0   2      243.00      396.52     12.11 o
  -2   0   2      374.78      382.98      9.36 o
   0   0   2      143.92      127.30      3.42 o
   2   0   2     2954.05     2927.63     62.71 o
   4   0   2       16.81       30.41      5.01 o
   6   0   2        4.80        9.59      9.78 o
  -6   1   2        0.01       -4.57      9.53 o
  -5   1   2       24.61       32.13      3.17 o
  -4   1   2       81.14      108.46      4.96 o
  -3   1   2      243.43      200.03      5.80 o
  -2   1   2       61.44       50.46      1.51 o
  -1   1   2     1885.20     1738.79     20.52 o
   0   1   2      136.16      136.44      2.39 o
   1   1   2        5.42        4.09      1.02 o
   2   1   2      436.73      419.99      8.07 o
   3   1   2      790.37      819.30     15.86 o
   4   1   2       11.56       35.41      6.09 o
   5   1   2       22.07       20.33      2.55 o
   6   1   2        4.89       12.79      7.81 o
   7   1   2        0.19        7.68      9.18 o
  -7   2   2        3.69       -6.62     10.87 o
  -6   2   2       25.03       18.72     11.16 o
  -5   2   2      649.07      963.22     20.01 o
  -4   2   2       64.17       79.33      5.02 o
  -3   2   2        0.96        0.26      0.94 o
  -2   2   2      157.21      160.48      2.87 o
  -1   2   2    11380.95    10624.03    121.88 o
   0   2   2     1216.76     1159.30     14.04 o
   1   2   2      201.44      189.18      3.15 o
   2   2   2      801.42      776.73     11.92 o
   3   2   2       61.24       59.80      6.15 o
   4   2   2       81.60       84.33      3.55 o
   5   2   2        4.92        7.91      2.17 o
   6   2   2        0.43       -3.71      6.80 o
   7   2   2        4.70        8.53      9.23 o
  -7   3   2        0.51        5.98     12.07 o
  -6   3   2       48.43       63.25      4.46 o
  -5   3   2      227.90      269.26     18.06 o
  -4   3   2      368.58      349.90      8.58 o
  -3   3   2       47.10       50.79      3.34 o
  -2   3   2        5.01        3.53      0.94 o
  -1   3   2     8923.65     8522.22     94.54 o
   0   3   2    27730.14    25807.41    309.51 o
   1   3   2      417.36      434.94      6.21 o
   2   3   2       48.61       45.05      2.22 o
   3   3   2       16.09       19.21      2.37 o
   4   3   2        0.03        2.88      1.99 o
   5   3   2       15.25       12.61      2.38 o
   6   3   2        2.38        5.76      3.48 o
   7   3   2        0.32        3.86      4.59 o
  -7   4   2        0.02       -3.05      4.32 o
  -6   4   2        0.96        1.29      2.49 o
  -5   4   2       54.65       51.70      2.90 o
  -4   4   2        9.54        5.85      3.26 o
  -3   4   2       61.30       63.11      2.30 o
  -2   4   2      772.44      755.56     12.33 o
  -1   4   2       96.27       91.18      2.26 o
   0   4   2    12575.49    12217.29    153.31 o
   1   4   2      391.96      386.13      6.27 o
   2   4   2       27.23       28.04      1.80 o
   3   4   2       46.46       48.82      2.67 o
   4   4   2       98.78       98.90      3.66 o
   5   4   2        2.07       -1.45      2.16 o
   6   4   2        8.01       10.05      2.56 o
   7   4   2        2.31        2.16     12.90 o
  -7   5   2        0.39        8.12     11.54 o
  -6   5   2       19.13       16.28      3.26 o
  -5   5   2        5.44        4.60      2.78 o
  -4   5   2      345.88      359.49      8.25 o
  -3   5   2      876.36      899.45     14.71 o
  -2   5   2      797.12      850.17     11.76 o
  -1   5   2      106.45       92.46      2.61 o
   0   5   2      332.99      334.73      7.29 o
   1   5   2      189.45      192.74      4.17 o
   2   5   2       41.93       42.86      2.64 o
   3   5   2      164.73      167.61      4.04 o
   4   5   2        2.67        4.85      2.00 o
   5   5   2       13.29       17.09      3.41 o
   6   5   2        2.46        5.62      2.80 o
   7   5   2        1.14        9.24     13.92 o
  -7   6   2        0.22       -0.90      4.97 o
  -6   6   2        7.70        8.13      4.03 o
  -5   6   2        6.53        6.40      3.02 o
  -4   6   2      291.44      281.90      6.40 o
  -3   6   2       55.91       50.16      2.67 o
  -2   6   2     2153.73     2203.23     31.77 o
  -1   6   2        2.88        1.29      1.66 o
   0   6   2        0.08       -0.14      1.41 o
   1   6   2      115.30      104.86      3.57 o
   2   6   2       24.76       20.38      2.18 o
   3   6   2       11.79       14.18      1.77 o
   4   6   2       28.96       28.12      2.68 o
   5   6   2      128.08      128.76      6.15 o
   6   6   2        5.10        5.70      3.04 o
  -7   7   2        4.83        5.34      5.33 o
  -6   7   2        3.80        0.23      3.99 o
  -5   7   2        9.81        4.91      4.61 o
  -4   7   2       35.53       37.94      2.65 o
  -3   7   2     1601.67     1627.44     33.49 o
  -2   7   2       11.23       10.24      1.64 o
  -1   7   2       29.48       35.98      2.54 o
   0   7   2       93.87       93.78      3.44 o
   1   7   2      161.10      161.34      4.35 o
   2   7   2       12.49       16.99      1.99 o
   3   7   2        2.39        3.02      1.74 o
   4   7   2       34.20       36.30      3.17 o
   5   7   2        4.26        5.18      3.23 o
   6   7   2       19.33       17.63      4.03 o
  -7   8   2        1.47       -0.63      5.38 o
  -6   8   2        3.88        4.67      7.23 o
  -5   8   2        2.24       -0.43      3.76 o
  -4   8   2        0.41        1.75      2.15 o
  -3   8   2      110.46      120.43      5.07 o
  -2   8   2        9.78        9.65      1.69 o
  -1   8   2      214.56      202.17      5.49 o
   0   8   2      257.68      271.22      7.57 o
   1   8   2      637.79      705.49     12.36 o
   2   8   2      108.00      103.27      3.65 o
   3   8   2        3.31        3.44      1.98 o
   4   8   2      297.39      282.84      9.76 o
   5   8   2        0.60       -0.53      3.29 o
   6   8   2        7.23        6.56      4.04 o
  -7   9   2        0.09        4.21      4.66 o
  -6   9   2       14.34       18.20      5.26 o
  -5   9   2       49.81       48.10      5.55 o
  -4   9   2       13.14       12.79      2.46 o
  -3   9   2        5.05        1.83      2.15 o
  -2   9   2      108.16      105.88      3.62 o
  -1   9   2      135.38      139.93      5.46 o
   0   9   2      728.46      798.20     16.00 o
   1   9   2       92.55      107.75      3.74 o
   2   9   2       61.56       65.66      3.37 o
   3   9   2        0.58        4.33      1.91 o
   4   9   2       26.30       24.83      4.77 o
   5   9   2       48.98       51.54      4.91 o
   6   9   2        0.56        1.35      4.09 o
  -7  10   2        0.42        6.48      5.89 o
  -6  10   2        9.31        9.85      4.86 o
  -5  10   2       15.29       11.04      4.75 o
  -4  10   2       14.96       11.51      4.30 o
  -3  10   2        8.57       11.37      2.41 o
  -2  10   2        0.88        1.25      1.65 o
  -1  10   2        9.29        7.05      2.52 o
   0  10   2      399.39      426.33     11.09 o
   1  10   2      381.04      403.71      8.94 o
   2  10   2        4.27        0.31      2.13 o
   3  10   2       56.25       55.98      3.96 o
   4  10   2       18.56       16.87      3.95 o
   5  10   2       39.97       40.86      5.65 o
   6  10   2        1.52       -1.15      4.35 o
  -7  11   2        3.33        6.61      4.66 o
  -6  11   2        9.74        5.99      8.34 o
  -5  11   2        4.02       -2.44      4.18 o
  -4  11   2       37.13       33.57      5.32 o
  -3  11   2        1.61       -0.59      2.26 o
  -2  11   2       20.18       16.91      2.21 o
  -1  11   2       74.61       72.93      4.37 o
   0  11   2       46.08       43.87      3.77 o
   1  11   2      622.40      593.62     13.09 o
   2  11   2      378.47      375.76      8.94 o
   3  11   2      368.52      357.25      9.51 o
   4  11   2       44.55       46.76      5.99 o
   5  11   2        0.27       -2.85      4.06 o
   6  11   2        0.48        0.44      4.76 o
  -6  12   2       16.41       12.66      6.08 o
  -5  12   2        0.26        1.52      4.80 o
  -4  12   2       76.39       75.81      6.79 o
  -3  12   2       10.37       10.36      2.54 o
  -2  12   2        2.47       -1.12      2.18 o
  -1  12   2        1.54        0.39      2.58 o
   0  12   2       56.45       59.39      4.38 o
   1  12   2      314.08      303.78      8.47 o
   2  12   2       13.11       12.87      3.99 o
   3  12   2      406.22      390.14     10.39 o
   4  12   2       64.62       51.79      8.42 o
   5  12   2        7.18        8.25      4.79 o
   6  12   2       14.24       19.23      6.97 o
  -6  13   2        9.15        8.80      5.55 o
  -5  13   2        0.10       -0.97      4.56 o
  -4  13   2        4.25       -2.12      5.46 o
  -3  13   2        4.72        2.96      2.81 o
  -2  13   2        0.04       -2.13      2.49 o
  -1  13   2       56.91       60.43      6.95 o
   0  13   2        0.61        0.52      4.03 o
   1  13   2        0.02        4.41      2.93 o
   2  13   2      242.99      235.96      8.57 o
   3  13   2      131.26      114.73      8.38 o
   4  13   2        5.41        2.48      7.04 o
   5  13   2        9.16       20.49      8.69 o
   6  13   2        1.05        0.58      5.43 o
  -6  14   2        1.39       -0.31      4.46 o
  -5  14   2       52.30       54.03      9.85 o
  -4  14   2       17.07        8.19      4.18 o
  -3  14   2        0.90        0.21      2.84 o
  -2  14   2       14.37       11.59      3.06 o
  -1  14   2       81.95       78.90      5.24 o
   0  14   2        8.38       16.15      3.57 o
   1  14   2      129.64      134.26      8.78 o
   2  14   2       21.59       19.22      4.35 o
   3  14   2        1.32       -2.04      4.79 o
   4  14   2        4.20        1.84      6.16 o
   5  14   2       23.56       22.40      6.04 o
   6  14   2        3.25       12.69     12.87 o
  -6  15   2        0.58        1.18      5.00 o
  -5  15   2        0.38       -1.78      4.41 o
  -4  15   2       21.66       18.56      4.85 o
  -3  15   2        1.71        0.95      3.02 o
  -2  15   2       20.91       19.32      4.16 o
  -1  15   2      291.71      282.52      9.92 o
   0  15   2       80.64       92.39      5.81 o
   1  15   2        4.83        6.60      3.30 o
   2  15   2        0.70       -3.57      3.57 o
   3  15   2       33.44       36.68      7.45 o
   4  15   2        0.08        1.30      5.15 o
   5  15   2        0.02        2.92      5.41 o
  -6  16   2        7.74       20.48      5.81 o
  -5  16   2        3.60        4.54      4.97 o
  -4  16   2       24.03       27.27      5.23 o
  -3  16   2       10.29       13.62      3.89 o
  -2  16   2        0.62        1.66      3.69 o
  -1  16   2      150.22      160.31      6.90 o
   0  16   2      148.06      163.50      8.96 o
   1  16   2        4.76        4.36      5.61 o
   2  16   2       22.89       25.17      4.90 o
   3  16   2        1.19       -0.32      4.83 o
   4  16   2        0.00       10.06      5.56 o
   5  16   2        0.45        3.46      5.69 o
  -5  17   2       33.34       28.90      6.04 o
  -4  17   2       16.16       28.09      6.93 o
  -3  17   2       26.88       28.58      5.39 o
  -2  17   2      298.45      308.99     11.18 o
  -1  17   2      190.20      186.48      8.91 o
   0  17   2       15.82       14.02      4.17 o
   1  17   2       25.44       21.86      5.15 o
   2  17   2       43.59       45.64      5.79 o
   3  17   2       17.19       20.48      6.17 o
   4  17   2        6.32        2.31      5.40 o
   5  17   2        0.01        5.53      6.09 o
  -5  18   2        0.47       -2.11      4.93 o
  -4  18   2       41.52       55.76      8.43 o
  -3  18   2       12.96       53.49     15.32 o
  -2  18   2      438.42      464.01     23.29 o
  -1  18   2       79.43      103.02     10.62 o
   0  18   2       19.45       20.59      5.46 o
   1  18   2       70.29       70.51      6.85 o
   2  18   2        1.98        7.35      4.85 o
   3  18   2        0.17        0.59      5.35 o
   4  18   2       12.58       24.61     13.69 o
   5  18   2        0.02        3.68      6.21 o
  -5  19   2        4.99        3.27      5.42 o
  -4  19   2        2.51       -4.59      4.59 o
  -3  19   2      140.59      135.90     12.95 o
  -2  19   2        0.96        7.20      4.94 o
  -1  19   2       11.71       16.54      4.82 o
   0  19   2        0.02        6.13      4.77 o
   1  19   2        4.38        5.15      4.92 o
   2  19   2       53.32       56.02     10.08 o
   3  19   2        0.84        1.22      5.91 o
   4  19   2        3.55       -0.60      6.02 o
  -5  20   2        0.86        3.21     11.32 o
  -4  20   2        0.61        2.19      5.29 o
  -3  20   2        7.99       16.21      7.63 o
  -2  20   2       11.80       17.74      5.59 o
  -1  20   2        0.08        1.37      5.03 o
   0  20   2        1.25       -3.01      4.56 o
   1  20   2      134.83      128.30      9.00 o
   2  20   2       10.80       -3.17      7.93 o
   3  20   2        1.87       12.49      8.00 o
   4  20   2        1.04        5.93      9.70 o
  -4  21   2        1.56        4.30      6.97 o
  -3  21   2        0.30       -1.87      8.72 o
  -2  21   2        0.69        7.22      5.61 o
  -1  21   2        0.32        4.71      5.38 o
   0  21   2        8.73       12.63      5.63 o
   1  21   2       18.04        9.91      5.79 o
   2  21   2       32.65       39.01     17.17 o
   3  21   2        1.48       -1.53      6.31 o
   4  21   2        7.63       20.57     16.09 o
  -4  22   2        0.64        9.90     11.00 o
  -3  22   2       16.93       27.31      8.10 o
  -2  22   2       18.36       33.88     10.32 o
  -1  22   2        3.04        6.06      5.95 o
   0  22   2       15.63       13.46      6.32 o
   1  22   2        0.52        0.16      5.32 o
   2  22   2        0.38       -2.23      8.62 o
   3  22   2        2.05        3.49      6.82 o
  -3  23   2        0.20       -5.14      8.47 o
  -2  23   2        1.13       -5.84      8.85 o
  -1  23   2        0.85       -0.52      5.86 o
   0  23   2       10.24       11.40      6.39 o
   1  23   2       35.48       44.72      8.82 o
   2  23   2        0.01        3.86      9.16 o
   3  23   2        1.26        6.40      7.26 o
  -3  24   2        1.36       -2.02     26.52 o
  -2  24   2        1.94        5.26      9.82 o
  -1  24   2        0.05       -3.84      6.36 o
   0  24   2        0.16        2.51      6.58 o
   1  24   2       15.96       15.36     15.21 o
   2  24   2       21.40       35.90     11.54 o
  -2  25   2        1.31       15.32     11.27 o
  -1  25   2        0.11       -3.97      9.80 o
   0  25   2        2.06        3.88      7.02 o
   1  25   2        0.97       -6.03      9.26 o
  -7   0   3        4.51        6.09      5.10 o
  -5   0   3     1413.30     1844.19     86.21 o
  -3   0   3       72.57       74.40      4.52 o
  -1   0   3      567.39      554.34     10.93 o
   1   0   3       50.00       39.11      2.64 o
   3   0   3      195.27      454.78     11.91 o
   5   0   3       16.51       10.68      9.76 o
  -7   1   3        3.31        4.26      3.78 o
  -6   1   3      175.08      254.64      7.52 o
  -5   1   3        1.59       -2.81      2.81 o
  -4   1   3      209.58      205.54      7.11 o
  -3   1   3       23.21       20.34      1.63 o
  -2   1   3      438.96      437.26      7.33 o
  -1   1   3     1295.27     1187.19     15.19 o
   0   1   3      187.21      200.28      3.48 o
   1   1   3       68.56       75.74      2.37 o
   2   1   3      641.27      638.10     10.89 o
   3   1   3      395.72      492.47     18.34 o
   4   1   3       38.61       38.65      4.35 o
   5   1   3        3.35        4.75      5.40 o
   6   1   3       17.89       11.43      3.76 o
  -7   2   3        2.61        4.32      3.91 o
  -6   2   3      131.72      157.11      8.91 o
  -5   2   3      351.22      381.87     17.48 o
  -4   2   3       36.28       34.43      2.32 o
  -3   2   3       19.18       24.83      1.74 o
  -2   2   3      620.99      629.33     10.01 o
  -1   2   3      245.49      248.66      4.25 o
   0   2   3       27.22       27.22      1.54 o
   1   2   3       50.56       45.53      1.95 o
   2   2   3        6.65        6.43      2.67 o
   3   2   3       44.40       39.48      3.37 o
   4   2   3       39.52       39.99      2.81 o
   5   2   3      189.38      159.83     12.75 o
   6   2   3        2.34       -1.82      3.34 o
  -7   3   3       49.05       65.86      5.77 o
  -6   3   3        2.64        1.09      2.67 o
  -5   3   3       25.50       20.35      2.46 o
  -4   3   3      209.81      211.51      5.27 o
  -3   3   3      874.30      887.25     13.68 o
  -2   3   3       93.25      104.05      2.83 o
  -1   3   3     1517.98     1483.25     18.02 o
   0   3   3      394.42      406.76      7.04 o
   1   3   3       72.92       66.62      2.26 o
   2   3   3       40.34       43.36      2.50 o
   3   3   3        2.22        1.90      1.58 o
   4   3   3        1.92       -1.49      1.93 o
   5   3   3       64.01       47.08      3.89 o
   6   3   3        0.35       -1.82      2.56 o
  -7   4   3        1.86        0.83      2.82 o
  -6   4   3       57.81       51.59      4.00 o
  -5   4   3        1.46       -1.55      2.10 o
  -4   4   3       43.59       44.48      2.11 o
  -3   4   3       99.65      116.00      3.28 o
  -2   4   3        0.93       -0.33      1.24 o
  -1   4   3       19.86       23.33      2.26 o
   0   4   3     5691.11     5630.91     65.58 o
   1   4   3        0.42       -0.27      1.29 o
   2   4   3        0.85       -0.53      1.36 o
   3   4   3        9.96        8.90      1.72 o
   4   4   3       11.93        9.81      2.31 o
   5   4   3        3.95        0.97      2.65 o
   6   4   3        4.38        7.43      3.86 o
  -7   5   3       17.61       20.24      3.63 o
  -6   5   3        9.33        6.35      3.25 o
  -5   5   3       20.86       24.45      3.16 o
  -4   5   3        5.04        3.38      1.58 o
  -3   5   3       28.70       23.94      1.79 o
  -2   5   3      425.92      415.99      6.98 o
  -1   5   3      461.07      419.54      8.69 o
   0   5   3        0.29       -1.54      2.56 o
   1   5   3      416.06      432.33      7.65 o
   2   5   3       53.41       64.19      3.59 o
   3   5   3       30.60       25.57      2.13 o
   4   5   3       85.88       80.36      4.61 o
   5   5   3        1.54        1.38      2.80 o
   6   5   3        6.37        3.71      3.53 o
  -7   6   3        1.32        1.57      3.63 o
  -6   6   3       10.29       11.57      3.62 o
  -5   6   3       26.14       24.14      3.32 o
  -4   6   3       43.99       46.60      2.47 o
  -3   6   3       22.30       25.81      2.37 o
  -2   6   3      355.06      344.82      6.98 o
  -1   6   3      112.34      114.05      4.26 o
   0   6   3      590.50      584.56      9.79 o
   1   6   3       22.05       17.95      1.99 o
   2   6   3      517.09      516.39      9.81 o
   3   6   3        1.19        1.72      1.78 o
   4   6   3       12.09        6.66      2.98 o
   5   6   3        8.22        3.02      3.11 o
   6   6   3        0.05        2.66      3.90 o
  -7   7   3        3.25        3.22      3.82 o
  -6   7   3        0.69       -3.41      3.41 o
  -5   7   3       17.36       26.02      5.14 o
  -4   7   3      138.81      140.85      4.67 o
  -3   7   3        1.37        2.18      1.75 o
  -2   7   3        8.99        8.49      1.80 o
  -1   7   3      427.90      429.92      8.31 o
   0   7   3      241.40      244.30      5.94 o
   1   7   3       24.26       32.58      2.37 o
   2   7   3      103.73      107.86      3.82 o
   3   7   3       63.63       60.76      3.11 o
   4   7   3        5.99        5.30      3.20 o
   5   7   3       29.72       30.29      5.30 o
   6   7   3        3.29        8.34      4.07 o
  -7   8   3       22.87       23.95      4.70 o
  -6   8   3        0.52        4.44      3.66 o
  -5   8   3        0.26       -0.18      3.69 o
  -4   8   3        0.03        0.91      1.92 o
  -3   8   3      117.57      121.19      6.35 o
  -2   8   3       35.33       44.23      2.90 o
  -1   8   3      526.59      509.24     12.38 o
   0   8   3      108.05      131.93      4.28 o
   1   8   3      553.29      546.50     10.30 o
   2   8   3       75.09       75.31      4.51 o
   3   8   3       16.22       17.77      2.42 o
   4   8   3      243.10      240.21      9.32 o
   5   8   3       94.45       88.86      7.26 o
   6   8   3        0.89       -1.26      3.90 o
  -7   9   3       10.10       15.08      4.75 o
  -6   9   3       47.76       50.83      5.34 o
  -5   9   3       76.87       74.43      6.30 o
  -4   9   3        1.46        1.12      2.37 o
  -3   9   3       60.59       65.21      3.24 o
  -2   9   3       12.21       11.58      2.00 o
  -1   9   3       47.85       46.94      3.66 o
   0   9   3      666.56      665.41     14.05 o
   1   9   3       39.65       37.85      2.85 o
   2   9   3        0.87       -1.93      2.04 o
   3   9   3      208.71      207.80      7.01 o
   4   9   3       94.03      100.66      6.50 o
   5   9   3       36.79       31.74     11.15 o
   6   9   3        0.43        1.48      4.35 o
  -7  10   3        9.55       13.17      5.00 o
  -6  10   3        0.82        1.48      4.15 o
  -5  10   3        6.78        6.03      4.51 o
  -4  10   3        5.37        4.36      3.62 o
  -3  10   3       17.52       16.01      2.46 o
  -2  10   3       67.27       68.82      4.58 o
  -1  10   3      255.15      264.95      8.26 o
   0  10   3        9.05       -0.95      2.42 o
   1  10   3        0.51       -1.71      2.25 o
   2  10   3        1.19        0.67      2.36 o
   3  10   3       60.00       48.61      7.63 o
   4  10   3      381.45      349.55     14.36 o
   5  10   3      116.34      122.82      9.12 o
   6  10   3        9.50        8.71      4.99 o
  -7  11   3        1.60        1.35      4.66 o
  -6  11   3        0.07       -0.98      4.63 o
  -5  11   3       15.51       15.90      4.41 o
  -4  11   3      176.71      160.31      7.64 o
  -3  11   3        2.37        1.34      2.27 o
  -2  11   3      121.08      138.72      5.30 o
  -1  11   3      163.00      159.46      7.26 o
   0  11   3        4.82        2.77      2.90 o
   1  11   3       25.41       22.36      3.09 o
   2  11   3        2.21       -0.64      2.43 o
   3  11   3      527.84      516.26     12.53 o
   4  11   3        0.54       -0.15      4.30 o
   5  11   3       35.99       39.96      6.93 o
   6  11   3        2.58        6.41      5.13 o
  -6  12   3        1.66        2.95      4.85 o
  -5  12   3       78.61       70.33      6.09 o
  -4  12   3        3.31        3.61      3.74 o
  -3  12   3       51.99       53.90      3.95 o
  -2  12   3       15.36       14.55      2.91 o
  -1  12   3       36.81       38.30      5.43 o
   0  12   3      103.13      107.66      5.63 o
   1  12   3       28.33       32.75      3.76 o
   2  12   3      410.67      402.94     11.61 o
   3  12   3       49.81       31.64      5.90 o
   4  12   3       14.65        9.42      4.64 o
   5  12   3        1.58        1.66      4.79 o
   6  12   3       13.82       11.34      5.80 o
  -6  13   3        8.77        2.97      4.64 o
  -5  13   3        0.23        1.67      4.11 o
  -4  13   3       47.68       48.68      5.27 o
  -3  13   3        2.58        4.20      2.77 o
  -2  13   3       11.23       10.90      4.01 o
  -1  13   3        6.55        1.56      4.14 o
   0  13   3        1.00       -2.62      3.00 o
   1  13   3        0.07       -2.75      2.75 o
   2  13   3        0.16        1.27      3.78 o
   3  13   3      150.10      134.96      9.30 o
   4  13   3       64.26       62.04      7.24 o
   5  13   3       30.34       32.81      9.05 o
  -6  14   3        1.08       -2.31      4.49 o
  -5  14   3       43.14       40.05      5.69 o
  -4  14   3        8.65       11.51      4.82 o
  -3  14   3        3.74        2.87      2.96 o
  -2  14   3      257.53      266.26      7.76 o
  -1  14   3        3.20       -0.16      3.31 o
   0  14   3        2.41       -1.03      3.21 o
   1  14   3       86.05       83.66      5.60 o
   2  14   3       98.05       90.79      6.61 o
   3  14   3        7.33       13.77      5.92 o
   4  14   3        0.65       -1.09      4.57 o
   5  14   3        4.71        8.88      5.78 o
  -6  15   3        0.69       -0.32      5.01 o
  -5  15   3        2.62        5.41      4.68 o
  -4  15   3        3.21       -1.01      3.92 o
  -3  15   3      113.16      114.01      6.01 o
  -2  15   3       59.39       60.42      6.02 o
  -1  15   3       45.07       41.39      4.88 o
   0  15   3      116.29      116.88      6.63 o
   1  15   3      132.75      131.34      7.95 o
   2  15   3       25.26       29.44      5.23 o
   3  15   3       33.11       36.57      6.52 o
   4  15   3        5.40        4.50      8.74 o
   5  15   3       13.72       11.08      6.12 o
  -6  16   3        8.02       12.61      9.29 o
  -5  16   3        0.05       11.00      4.96 o
  -4  16   3        3.01        1.16      4.20 o
  -3  16   3      104.04       99.54      6.22 o
  -2  16   3        8.85       11.55      3.76 o
  -1  16   3       35.32       32.83      4.76 o
   0  16   3        1.16        4.94      3.71 o
   1  16   3        0.08        2.55      4.35 o
   2  16   3        6.46        3.07      4.42 o
   3  16   3        0.09        7.48      5.27 o
   4  16   3        5.18        5.88      7.07 o
   5  16   3        0.98       -4.03      5.53 o
  -5  17   3        0.86        2.43      4.93 o
  -4  17   3        1.82        1.08      4.22 o
  -3  17   3        5.23        4.60      5.15 o
  -2  17   3        0.43       -0.22      8.94 o
  -1  17   3        0.12        8.05      4.44 o
   0  17   3       12.30       10.04      4.31 o
   1  17   3        4.81       18.23      5.24 o
   2  17   3        3.52        0.93      4.54 o
   3  17   3        0.63        2.14      5.56 o
   4  17   3       11.17        7.91      6.10 o
   5  17   3       16.24       14.58      6.66 o
  -5  18   3        4.27        8.01      6.52 o
  -4  18   3        0.06        9.94      8.87 o
  -3  18   3       26.19       16.87      5.17 o
  -2  18   3       10.48       17.15     10.11 o
  -1  18   3      121.04      130.77      7.75 o
   0  18   3       48.27       55.46      6.65 o
   1  18   3        0.30       63.10     24.09 o
   2  18   3       10.55       20.54      7.80 o
   3  18   3        0.73        1.40      5.54 o
   4  18   3        5.90        9.38      6.39 o
  -5  19   3        0.41        0.33      6.43 o
  -4  19   3        4.41        9.14      6.64 o
  -3  19   3        3.95       11.66      5.02 o
  -2  19   3        0.37        0.61      4.96 o
  -1  19   3        0.25       -0.83      4.14 o
   0  19   3       29.20       50.71     19.18 o
   1  19   3        4.10       18.29      5.40 o
   2  19   3        8.44       10.83      7.99 o
   3  19   3       23.55       29.70      7.51 o
   4  19   3        2.41        7.55      6.25 o
  -4  20   3       17.00       23.63     10.29 o
  -3  20   3        0.44        4.53      6.34 o
  -2  20   3       15.12       12.65      5.13 o
  -1  20   3        1.82        7.01      5.19 o
   0  20   3       14.61       17.04      5.73 o
   1  20   3       15.25       18.92      6.03 o
   2  20   3        1.19       16.02     14.21 o
   3  20   3        0.35       -3.24      6.09 o
   4  20   3        0.58        6.33      6.54 o
  -4  21   3        9.18       16.10      7.88 o
  -3  21   3       33.34       42.70      8.78 o
  -2  21   3        7.20        6.36      7.70 o
  -1  21   3       12.40       12.63      5.83 o
   0  21   3        2.61        6.73      5.90 o
   1  21   3        0.91        0.97      6.39 o
   2  21   3       23.42       24.55     26.49 o
   3  21   3        1.97        0.17      6.41 o
  -4  22   3        1.20        2.76      8.82 o
  -3  22   3        2.43        9.80      7.77 o
  -2  22   3        3.71       11.62      8.89 o
  -1  22   3        0.96        7.88      6.04 o
   0  22   3        0.89       -0.20      5.58 o
   1  22   3        4.14       13.34      7.13 o
   2  22   3        0.56       -3.06      8.32 o
   3  22   3        1.00        7.12      6.98 o
  -3  23   3        4.51       -5.59     10.72 o
  -2  23   3        2.63       11.78      9.79 o
  -1  23   3        1.00       -1.20      5.92 o
   0  23   3        5.34        5.56      6.33 o
   1  23   3       20.14       16.02      9.54 o
   2  23   3        0.43        6.91      9.34 o
  -2  24   3        0.83        3.89      9.72 o
  -1  24   3        2.47        2.23      6.56 o
   0  24   3        0.80       -0.33      6.30 o
   1  24   3       24.26       19.33     25.79 o
   2  24   3       13.93       15.64     20.23 o
  -1  25   3        3.17        8.51     11.28 o
   0  25   3        1.10        2.22      6.91 o
  -6   0   4      316.36      350.35     14.61 o
  -4   0   4      203.47      167.04      6.32 o
  -2   0   4      142.66      144.63      5.82 o
   0   0   4        0.00      307.55     56.51 o
   2   0   4      388.58      391.57     19.17 o
   4   0   4       12.12        8.16      4.36 o
   6   0   4        6.07        7.18      7.92 o
  -7   1   4        9.02       10.95      3.49 o
  -6   1   4        2.53       -4.11      4.57 o
  -5   1   4      540.73      487.18     14.93 o
  -4   1   4      145.72      141.84      4.08 o
  -3   1   4       15.34        7.93      3.00 o
  -2   1   4      344.16      349.28      6.56 o
  -1   1   4      311.98      311.45      6.47 o
   0   1   4      596.05      657.41     15.95 o
   1   1   4       11.34       13.79      3.44 o
   2   1   4       58.68       61.17      5.63 o
   3   1   4        6.74        7.93      1.80 o
   4   1   4      103.30       98.97      6.84 o
   5   1   4        7.52        4.97      2.82 o
   6   1   4        5.29        2.54      3.35 o
  -7   2   4        4.77        3.95      3.42 o
  -6   2   4        9.72        6.74      3.30 o
  -5   2   4       74.56       58.74      4.52 o
  -4   2   4       45.85       40.59      2.59 o
  -3   2   4      186.20      193.61      5.55 o
  -2   2   4      155.26      158.58      4.53 o
  -1   2   4       72.92       81.59      3.53 o
   0   2   4      210.98      202.78      6.21 o
   1   2   4       88.65       93.44      2.73 o
   2   2   4      202.73      216.21      4.77 o
   3   2   4       16.00       13.22      2.05 o
   4   2   4       12.24        7.67      3.19 o
   5   2   4        3.18       -0.21      3.87 o
   6   2   4        3.17        2.78      3.30 o
  -7   3   4        0.70       -1.47      3.68 o
  -6   3   4        0.00       -2.96      2.96 o
  -5   3   4       44.89       47.26      4.19 o
  -4   3   4        8.81       11.20      1.94 o
  -3   3   4      102.76      108.85      4.50 o
  -2   3   4      316.97      300.33      5.95 o
  -1   3   4        3.69        5.73      1.93 o
   0   3   4       18.61       24.55      3.80 o
   1   3   4        3.82        5.94      1.43 o
   2   3   4       42.10       42.14      2.62 o
   3   3   4       53.19       60.21      3.17 o
   4   3   4        2.32        0.24      2.67 o
   5   3   4       28.07       29.02      5.20 o
   6   3   4        7.17        6.42      3.59 o
  -7   4   4       29.96       27.05      4.18 o
  -6   4   4        0.91       -1.78      4.44 o
  -5   4   4       82.86       81.31      4.67 o
  -4   4   4       45.60       45.53      2.55 o
  -3   4   4      283.05      278.97      6.23 o
  -2   4   4       67.24       76.84      3.19 o
  -1   4   4       57.37       67.18      3.51 o
   0   4   4      659.24      645.05     10.10 o
   1   4   4       69.76       70.28      2.63 o
   2   4   4      141.59      139.95      4.08 o
   3   4   4       95.52       96.29      3.79 o
   4   4   4        8.07        4.66      2.97 o
   5   4   4        6.83       -0.60      3.10 o
   6   4   4        0.01        5.27      3.62 o
  -7   5   4        2.31       -3.71      4.13 o
  -6   5   4        2.18        0.00      3.10 o
  -5   5   4       69.92       66.90      4.89 o
  -4   5   4        2.68        3.29      1.80 o
  -3   5   4        0.12       -1.10      1.54 o
  -2   5   4      423.91      433.72      7.94 o
  -1   5   4     2737.18     2677.44     52.22 o
   0   5   4     1555.46     1656.66     26.00 o
   1   5   4      382.85      419.97      7.80 o
   2   5   4       10.57       14.01      2.16 o
   3   5   4      133.46      133.01      5.39 o
   4   5   4       10.51       17.00      3.34 o
   5   5   4        7.94        6.27      3.83 o
   6   5   4        1.26        1.91      3.71 o
  -7   6   4        0.23       -4.65      4.65 o
  -6   6   4        0.01        0.24      3.24 o
  -5   6   4        0.13        0.53      3.05 o
  -4   6   4       22.40       20.19      2.28 o
  -3   6   4        2.06        1.02      1.65 o
  -2   6   4       90.73       96.29      5.51 o
  -1   6   4     4906.95     4839.54     92.31 o
   0   6   4       12.37       21.24      2.15 o
   1   6   4      278.88      297.58      7.48 o
   2   6   4      224.66      237.20      5.71 o
   3   6   4       17.78       16.50      2.37 o
   4   6   4        8.12        3.28      3.15 o
   5   6   4        2.15        4.29      5.40 o
   6   6   4        0.34       -0.40      5.51 o
  -7   7   4        2.42        1.60      4.38 o
  -6   7   4        6.35        9.61      3.99 o
  -5   7   4        8.78        9.36      3.25 o
  -4   7   4        9.48        7.77      2.12 o
  -3   7   4       22.84       27.85      2.48 o
  -2   7   4      147.55      159.40      4.52 o
  -1   7   4       41.28       30.19      3.34 o
   0   7   4     5170.62     5380.94     85.92 o
   1   7   4       77.97       70.77      3.32 o
   2   7   4       29.12       27.47      2.64 o
   3   7   4        2.89        1.27      2.23 o
   4   7   4        0.33       -3.32      3.62 o
   5   7   4        0.01        3.04      4.21 o
   6   7   4        0.01       -0.11      6.14 o
  -7   8   4       11.48       13.38      4.86 o
  -6   8   4        8.20        0.21      4.72 o
  -5   8   4        0.23        2.52      3.70 o
  -4   8   4       75.04       79.32      4.18 o
  -3   8   4       38.15       36.96      2.74 o
  -2   8   4      158.77      145.95      4.40 o
  -1   8   4       15.99       23.14      3.22 o
   0   8   4      391.07      368.66      8.27 o
   1   8   4       35.24       36.62      3.16 o
   2   8   4        8.83        6.52      2.51 o
   3   8   4      437.12      444.33     13.85 o
   4   8   4      158.55      164.96      9.39 o
   5   8   4       13.95       19.08      5.55 o
   6   8   4        2.99        1.67      4.50 o
  -7   9   4        0.64        1.59      4.73 o
  -6   9   4       11.94        8.36      4.88 o
  -5   9   4        0.16       -1.49      3.71 o
  -4   9   4      547.36      538.72     15.36 o
  -3   9   4      197.62      193.05      5.60 o
  -2   9   4        5.70        7.79      2.14 o
  -1   9   4       80.88       80.20      4.84 o
   0   9   4       10.33        8.34      3.34 o
   1   9   4       11.28       13.30      2.74 o
   2   9   4      181.77      176.63      6.21 o
   3   9   4      204.79      188.15     10.10 o
   4   9   4        3.90       -0.98      4.19 o
   5   9   4       27.88       28.67      5.71 o
   6   9   4        9.38        6.06      5.06 o
  -7  10   4        2.17        2.89      4.79 o
  -6  10   4        1.37       -4.18      4.18 o
  -5  10   4       96.43       93.86      6.47 o
  -4  10   4        0.99        3.63      4.93 o
  -3  10   4      212.57      223.29      6.22 o
  -2  10   4       97.32       88.31      4.19 o
  -1  10   4       17.50       20.33      3.48 o
   0  10   4        8.15        6.07      2.37 o
   1  10   4        2.15        4.45      2.52 o
   2  10   4      234.30      226.59      7.06 o
   3  10   4      164.72      166.11     14.39 o
   4  10   4        5.72        4.54      4.39 o
   5  10   4       47.41       46.53      6.63 o
   6  10   4        0.21        4.39      4.89 o
  -6  11   4        3.06        9.53      4.67 o
  -5  11   4       30.38       14.16      5.14 o
  -4  11   4      117.86      115.38      9.82 o
  -3  11   4       55.88       62.03      4.10 o
  -2  11   4       88.19       96.82      4.56 o
  -1  11   4       47.26       46.77      4.93 o
   0  11   4        0.73       -1.06      2.28 o
   1  11   4       73.10       77.79      6.82 o
   2  11   4       40.00       36.14      4.77 o
   3  11   4       18.81        4.52      5.45 o
   4  11   4       23.98       20.09      5.48 o
   5  11   4        4.10        5.50      5.14 o
  -6  12   4       13.59        7.44      4.96 o
  -5  12   4       12.94        2.39      4.30 o
  -4  12   4       26.58       26.20      4.90 o
  -3  12   4        0.66        2.00      2.66 o
  -2  12   4        0.07        0.27      2.31 o
  -1  12   4       53.35       54.08      4.72 o
   0  12   4      213.61      203.93      8.72 o
   1  12   4        8.78        2.66      2.91 o
   2  12   4       32.30       27.76      4.73 o
   3  12   4       22.01       21.43      5.46 o
   4  12   4       10.25        4.73      5.14 o
   5  12   4        2.22       -1.61      4.90 o
  -6  13   4        0.28       -4.57      4.57 o
  -5  13   4       60.71       54.01      6.02 o
  -4  13   4        9.19        9.80      4.54 o
  -3  13   4        0.12       -0.38      2.86 o
  -2  13   4      300.54      271.29      8.38 o
  -1  13   4      293.42      278.60     10.75 o
   0  13   4       11.49       14.66      4.14 o
   1  13   4       46.41       48.61      4.79 o
   2  13   4      144.56      147.65      8.13 o
   3  13   4       25.01       15.62      5.58 o
   4  13   4        4.63        0.20      4.94 o
   5  13   4        1.92       -1.64      5.33 o
  -6  14   4        2.25        1.09      5.81 o
  -5  14   4        0.65        1.20      4.40 o
  -4  14   4        0.63       -3.69      4.33 o
  -3  14   4       30.71       28.40      3.95 o
  -2  14   4      883.88      846.03     20.05 o
  -1  14   4      281.63      267.14     10.88 o
   0  14   4        8.93       11.54      3.99 o
   1  14   4       52.28       45.81      5.81 o
   2  14   4       45.21       48.82      6.96 o
   3  14   4       30.45       27.32      6.25 o
   4  14   4        0.91       -1.49      5.20 o
   5  14   4       14.79       11.57      6.50 o
  -6  15   4        4.86       10.54      6.72 o
  -5  15   4       17.42       19.82      7.57 o
  -4  15   4       22.67       24.89      6.48 o
  -3  15   4       78.97       72.49      4.98 o
  -2  15   4      499.90      477.98     12.33 o
  -1  15   4       68.70       64.88      5.57 o
   0  15   4       16.23       15.26      4.21 o
   1  15   4      156.26      171.74      9.19 o
   2  15   4       45.38       46.27      5.85 o
   3  15   4        4.84       12.83      5.73 o
   4  15   4        0.21        8.99      5.87 o
   5  15   4        2.06        2.59      5.97 o
  -6  16   4        3.33        0.61      7.69 o
  -5  16   4        0.04        3.45      5.82 o
  -4  16   4        5.89        1.57      7.23 o
  -3  16   4       64.65       58.47      6.06 o
  -2  16   4       26.53       27.76      4.25 o
  -1  16   4        2.42       -2.42      3.53 o
   0  16   4        1.05        2.61      4.51 o
   1  16   4       54.79       38.94      5.70 o
   2  16   4        6.32       -0.23      6.54 o
   3  16   4        3.91       -1.35      5.30 o
   4  16   4        3.54        5.04      7.65 o
  -5  17   4        0.04       -6.03      6.03 o
  -4  17   4        9.93       14.50      7.02 o
  -3  17   4        0.62       -3.99      6.60 o
  -2  17   4        0.38       -3.18      3.18 o
  -1  17   4        8.37        9.53      6.37 o
   0  17   4        7.81       10.63      5.09 o
   1  17   4      177.75      156.46      9.29 o
   2  17   4        9.37       25.14      9.80 o
   3  17   4        2.46       -1.93      5.66 o
   4  17   4        0.01        0.00      5.76 o
  -5  18   4        5.45       11.78      6.94 o
  -4  18   4        5.59        1.65      8.00 o
  -3  18   4        5.09        2.41      5.91 o
  -2  18   4        1.53        8.46      4.54 o
  -1  18   4       29.44       37.13      5.53 o
   0  18   4      141.30      123.05      8.77 o
   1  18   4       41.66       48.76      6.85 o
   2  18   4        0.27        6.48      6.96 o
   3  18   4        2.64        8.85      8.46 o
   4  18   4        0.60       -4.29      5.64 o
  -5  19   4        0.39        6.91      7.23 o
  -4  19   4        3.72        0.63      6.95 o
  -3  19   4        0.81       -0.97      6.05 o
  -2  19   4       13.03       12.81      5.05 o
  -1  19   4       15.62       17.14      5.72 o
   0  19   4        8.33       25.46     10.31 o
   1  19   4        6.52        6.54      5.43 o
   2  19   4       19.43       35.23      9.59 o
   3  19   4       10.92        7.78      6.72 o
   4  19   4        1.12        3.57      6.67 o
  -4  20   4       10.65       15.65      7.49 o
  -3  20   4        0.08        2.34      6.55 o
  -2  20   4       19.90       26.31      5.79 o
  -1  20   4       17.90       12.08      5.75 o
   0  20   4       39.55       35.24      6.96 o
   1  20   4        0.63       -1.28      5.26 o
   2  20   4        0.01       12.56      9.56 o
   3  20   4        0.36       -6.60      6.60 o
  -4  21   4       12.38       -1.36     11.57 o
  -3  21   4       49.02       56.85      9.56 o
  -2  21   4        9.08       16.24     18.18 o
  -1  21   4        1.05        1.29      5.52 o
   0  21   4       13.48       23.81      6.68 o
   1  21   4        6.26        1.98     16.35 o
   2  21   4        0.19       -4.75      7.89 o
   3  21   4        5.05       18.69      7.77 o
  -3  22   4        2.29        5.44     10.05 o
  -2  22   4       22.79       30.10     17.15 o
  -1  22   4        0.39       -0.90      5.90 o
   0  22   4        0.61       -4.75      5.92 o
   1  22   4        0.76        3.93      8.39 o
   2  22   4       11.14       13.32     10.08 o
  -3  23   4       47.53       73.03     16.29 o
  -2  23   4        0.25        0.98     10.02 o
  -1  23   4        0.65       -4.88      6.44 o
   0  23   4        0.93        2.02      6.48 o
   1  23   4        6.60       14.52     10.36 o
   2  23   4        0.30       -2.49      9.62 o
  -2  24   4        3.65       11.45     17.12 o
  -1  24   4        0.10        0.69      7.06 o
   0  24   4        1.02        7.98      7.37 o
   1  24   4        3.09        6.99     12.75 o
  -7   0   5        0.96       -3.24      5.08 o
  -5   0   5        0.46       -4.37      4.37 o
  -3   0   5      979.57      993.86     23.74 o
  -1   0   5      252.07      287.11     10.50 o
   1   0   5        1.79       -2.24      2.24 o
   3   0   5        0.89       -2.58      2.58 o
   5   0   5      100.05       70.24     23.73 o
  -7   1   5        0.08       -2.41      4.04 o
  -6   1   5       73.54       58.16      6.78 o
  -5   1   5        1.46        1.25      3.24 o
  -4   1   5        7.56        7.68      2.09 o
  -3   1   5       74.18       78.43      4.31 o
  -2   1   5       12.33        8.61      2.81 o
  -1   1   5      153.15      148.80      7.22 o
   0   1   5      495.20      475.06      8.51 o
   1   1   5      131.58      130.38      3.54 o
   2   1   5       69.27       65.71      2.97 o
   3   1   5       12.88        7.91      2.13 o
   4   1   5      184.69      163.36      6.32 o
   5   1   5       39.56       40.42      5.23 o
   6   1   5        0.27       -2.09      3.70 o
  -7   2   5        4.37        0.41      3.97 o
  -6   2   5       23.27       10.97      5.83 o
  -5   2   5       24.34       23.29      4.74 o
  -4   2   5        6.84        0.56      2.00 o
  -3   2   5        0.17        7.94      2.41 o
  -2   2   5      481.51      508.09     10.36 o
  -1   2   5        6.01        9.72      4.65 o
   0   2   5      150.64      153.33      4.41 o
   1   2   5       33.19       32.67      2.12 o
   2   2   5        8.67        5.71      1.96 o
   3   2   5        7.53        6.99      2.30 o
   4   2   5        3.04       -1.16      2.85 o
   5   2   5       19.16       17.45      4.51 o
   6   2   5        1.37        0.48      4.29 o
  -7   3   5        4.50       -0.91      3.96 o
  -6   3   5       94.03       90.90      5.89 o
  -5   3   5      247.34      245.44      9.47 o
  -4   3   5       21.76       20.03      2.41 o
  -3   3   5      151.95      145.40      4.52 o
  -2   3   5      171.69      186.89      7.05 o
  -1   3   5      207.74      200.39      6.21 o
   0   3   5        5.48        4.63      1.90 o
   1   3   5        5.56        2.30      1.63 o
   2   3   5      358.47      367.99      7.18 o
   3   3   5       12.77       10.22      2.45 o
   4   3   5       30.98       32.49      3.78 o
   5   3   5       21.32       32.44      4.93 o
   6   3   5        0.64        0.52      4.01 o
  -7   4   5        6.38        4.13      4.15 o
  -6   4   5       26.85       16.03      4.23 o
  -5   4   5      151.98      148.22      7.07 o
  -4   4   5        2.99        2.60      2.01 o
  -3   4   5        5.30        6.54      2.02 o
  -2   4   5       15.48       14.92      2.50 o
  -1   4   5       90.44       89.77      4.27 o
   0   4   5      275.34      269.45      6.18 o
   1   4   5       83.46       83.38      3.07 o
   2   4   5      234.96      243.89      5.66 o
   3   4   5        1.29        0.18      2.27 o
   4   4   5       16.44       11.01      4.01 o
   5   4   5        6.77        5.48      4.09 o
   6   4   5        1.70        6.47      4.29 o
  -7   5   5       11.61        9.49      4.33 o
  -6   5   5        3.37        2.35      3.77 o
  -5   5   5       10.79       17.84      4.45 o
  -4   5   5       59.02       55.78      3.50 o
  -3   5   5        0.08       -0.73      1.92 o
  -2   5   5       40.66       41.67      2.62 o
  -1   5   5       21.37       21.90      3.20 o
   0   5   5      187.85      223.37      5.53 o
   1   5   5       91.01       96.95      3.34 o
   2   5   5       90.02       77.60      3.29 o
   3   5   5      275.71      289.93      9.42 o
   4   5   5        1.52        6.20      3.76 o
   5   5   5       44.05       38.82      5.37 o
   6   5   5        4.08       10.11      4.33 o
  -7   6   5        9.23        2.34      4.44 o
  -6   6   5       66.50       73.00      6.54 o
  -5   6   5      172.53      163.48      7.59 o
  -4   6   5       42.47       49.33      5.40 o
  -3   6   5       34.92       48.32      3.15 o
  -2   6   5       13.08       12.90      2.80 o
  -1   6   5      362.03      316.99      9.30 o
   0   6   5      789.52      803.75     15.38 o
   1   6   5        8.04        8.27      2.16 o
   2   6   5       12.17        7.51      2.31 o
   3   6   5       22.75       26.51      4.03 o
   4   6   5       29.01       30.37      4.90 o
   5   6   5        5.19        7.62      4.32 o
   6   6   5        4.85        5.07      4.38 o
  -7   7   5        0.74        8.93      5.15 o
  -6   7   5        0.19        3.21      4.10 o
  -5   7   5        9.82        3.82      3.92 o
  -4   7   5       30.81       31.92      4.92 o
  -3   7   5        1.97        0.32      2.22 o
  -2   7   5        3.89        3.15      2.71 o
  -1   7   5      458.39      480.91     12.56 o
   0   7   5     1030.00     1005.36     18.62 o
   1   7   5        9.15       12.57      2.57 o
   2   7   5       80.99       77.61      3.71 o
   3   7   5      213.36      225.13      9.99 o
   4   7   5        4.81        3.60      4.18 o
   5   7   5        0.01        5.08      7.44 o
  -7   8   5        4.63       -1.23      6.05 o
  -6   8   5        0.01        0.19      4.87 o
  -5   8   5       34.51       27.20      4.66 o
  -4   8   5       71.56       72.04      5.52 o
  -3   8   5       31.56       29.92      3.18 o
  -2   8   5      158.50      181.33      7.12 o
  -1   8   5      148.26      140.04      6.17 o
   0   8   5      125.61      128.77      5.19 o
   1   8   5        2.95        7.20      2.79 o
   2   8   5      139.03      145.23      5.30 o
   3   8   5      333.91      324.68     14.36 o
   4   8   5        1.16       -1.53      4.13 o
   5   8   5        5.02       -1.47      4.33 o
  -7   9   5        0.01       -3.34      7.40 o
  -6   9   5        5.25       -1.50      4.24 o
  -5   9   5       38.49       40.59      5.13 o
  -4   9   5        2.86        2.43      3.59 o
  -3   9   5       31.18       34.88      3.29 o
  -2   9   5       24.66       26.34      3.81 o
  -1   9   5      129.74      125.53      6.08 o
   0   9   5       45.57       45.93      3.24 o
   1   9   5        5.87       10.61      2.96 o
   2   9   5      367.69      375.06     11.42 o
   3   9   5      186.65      184.38     12.35 o
   4   9   5        0.01        4.13      4.51 o
   5   9   5        0.46        1.76      4.95 o
  -7  10   5        4.09        1.97      5.70 o
  -6  10   5        1.67        0.42      4.41 o
  -5  10   5       12.16       19.19      4.74 o
  -4  10   5       69.45       82.77      7.16 o
  -3  10   5       12.70       14.01      3.30 o
  -2  10   5      154.67      144.51      8.52 o
  -1  10   5        6.15       -0.31      3.15 o
   0  10   5       94.03       88.07      4.37 o
   1  10   5       34.96       27.07      3.53 o
   2  10   5       51.00       33.67      5.12 o
   3  10   5        9.28        5.40      4.94 o
   4  10   5        5.16        1.98      4.86 o
   5  10   5       48.77       60.19      7.25 o
  -6  11   5        2.10        0.94      6.69 o
  -5  11   5       18.47       15.66      4.71 o
  -4  11   5        4.37        3.99      3.64 o
  -3  11   5        4.74        6.08      2.71 o
  -2  11   5      156.75      160.09      7.27 o
  -1  11   5       34.87       38.04      4.41 o
   0  11   5        5.41        7.03      3.02 o
   1  11   5        1.29        0.42      3.14 o
   2  11   5       10.45        4.14      4.10 o
   3  11   5        0.99        2.65      4.77 o
   4  11   5       35.42       33.07      6.36 o
   5  11   5       23.74       23.59      6.10 o
  -6  12   5        0.33       -5.72     10.39 o
  -5  12   5       40.52       46.61     15.45 o
  -4  12   5        4.42        4.28      3.81 o
  -3  12   5       44.16       43.01      3.86 o
  -2  12   5       39.60       31.24      4.78 o
  -1  12   5        9.52        8.08      4.49 o
   0  12   5      126.81      127.14      6.70 o
   1  12   5       84.70       91.97      7.72 o
   2  12   5        1.27       -2.16      3.96 o
   3  12   5       48.05       53.10      7.22 o
   4  12   5      104.62      106.23      9.05 o
   5  12   5        0.04        5.32      5.71 o
  -6  13   5        7.62       10.41      6.26 o
  -5  13   5       18.65       25.42      7.64 o
  -4  13   5       16.96       17.02      9.89 o
  -3  13   5      179.21      168.22      6.68 o
  -2  13   5       12.71        7.69      4.44 o
  -1  13   5        6.25        9.50      4.26 o
   0  13   5       69.56       70.90      5.72 o
   1  13   5        9.49       -3.31      4.78 o
   2  13   5        4.87        7.52      4.24 o
   3  13   5        2.70       -0.76      6.17 o
   4  13   5       39.53       30.91      6.72 o
   5  13   5       60.69       60.36      8.11 o
  -6  14   5        3.46        0.72      6.24 o
  -5  14   5        0.45        4.76      5.91 o
  -4  14   5       16.05        7.19      6.58 o
  -3  14   5       12.07        1.26      4.16 o
  -2  14   5        0.96        2.83      5.68 o
  -1  14   5        0.85       -3.66      3.66 o
   0  14   5        5.15        2.66      3.92 o
   1  14   5       21.62       21.47      5.78 o
   2  14   5       34.75       44.29      8.67 o
   3  14   5        8.30        1.10      5.06 o
   4  14   5       10.13       16.21      6.35 o
  -6  15   5        7.93       -2.54      6.25 o
  -5  15   5       22.36       19.14      6.88 o
  -4  15   5        0.32        4.33      6.76 o
  -3  15   5       10.13        3.41      4.45 o
  -2  15   5        8.09        4.80      4.35 o
  -1  15   5        5.99        1.24      4.17 o
   0  15   5       41.44       28.37      5.48 o
   1  15   5       52.84       58.21      6.44 o
   2  15   5       12.96        6.32      8.49 o
   3  15   5        0.48        3.04      7.81 o
   4  15   5        0.56        4.26      5.67 o
  -5  16   5        1.54       -7.37      7.37 o
  -4  16   5       16.21       14.95      6.73 o
  -3  16   5        4.59        0.09      5.22 o
  -2  16   5       34.03       40.81      5.93 o
  -1  16   5       15.81       12.61      4.69 o
   0  16   5        6.27       11.14      5.33 o
   1  16   5       16.50       14.92     12.01 o
   2  16   5       22.77       20.87      8.21 o
   3  16   5       21.86       31.92      7.42 o
   4  16   5        5.10        6.58      8.44 o
  -5  17   5        4.82        8.77      6.66 o
  -4  17   5        3.02        2.81      6.20 o
  -3  17   5        2.57        1.78      5.98 o
  -2  17   5       30.15       34.46      5.54 o
  -1  17   5        0.34       -6.10      6.48 o
   0  17   5        0.40       39.54     22.71 o
   1  17   5       23.12       23.62      6.03 o
   2  17   5        8.15        9.51      7.62 o
   3  17   5        3.46        2.47      6.24 o
   4  17   5        3.66        2.86      6.25 o
  -5  18   5        5.58       19.25      7.43 o
  -4  18   5        2.23       -0.33      6.26 o
  -3  18   5       27.89       34.42      7.79 o
  -2  18   5        0.31        7.16      4.61 o
  -1  18   5       10.48        9.47      5.62 o
   0  18   5       46.46       63.22      7.83 o
   1  18   5       16.30       12.64      5.62 o
   2  18   5        4.63        5.07     12.53 o
   3  18   5        3.66        8.62      6.71 o
  -4  19   5        1.79        1.15      6.70 o
  -3  19   5       11.35       10.91      6.85 o
  -2  19   5        2.19        6.51      5.60 o
  -1  19   5        8.89       12.27      5.89 o
   0  19   5        3.99       15.47      9.59 o
   1  19   5        1.12        4.24      5.53 o
   2  19   5        0.05       -2.06      7.39 o
   3  19   5        0.42        4.07      6.70 o
  -4  20   5        7.89        6.29      9.13 o
  -3  20   5        4.93       16.64      7.62 o
  -2  20   5        0.80        8.29      5.93 o
  -1  20   5        0.62       -0.42      5.75 o
   0  20   5        7.37        4.94      6.10 o
   1  20   5        0.43        3.65      7.87 o
   2  20   5        0.68        2.94      8.02 o
   3  20   5        9.52        8.84      7.65 o
  -4  21   5        4.05       12.49      8.04 o
  -3  21   5        4.65       19.51     10.24 o
  -2  21   5        6.23       25.37     10.32 o
  -1  21   5        5.82       -5.41      5.86 o
   0  21   5        9.63        4.80      6.36 o
   1  21   5        0.23       -3.26      7.55 o
   2  21   5        0.32        6.19      9.38 o
  -3  22   5        0.08       -1.08     22.42 o
  -2  22   5        0.03       -3.79      9.26 o
  -1  22   5        0.11        2.26      6.51 o
   0  22   5        0.30        0.93      6.40 o
   1  22   5        0.98        2.21      9.19 o
   2  22   5        1.11       -9.64      9.64 o
  -2  23   5        0.17       -5.69     12.65 o
  -1  23   5        1.99        7.97      7.18 o
   0  23   5        0.17       -1.98      6.65 o
   1  23   5        1.30       -4.94      9.51 o
  -1  24   5        0.03       -7.62     12.04 o
   0  24   5        0.35        7.99     13.75 o
  -6   0   6        7.85       -3.16      6.42 o
  -4   0   6       46.43       69.32      5.74 o
  -2   0   6      179.23      200.57     13.74 o
   0   0   6       12.52        4.00      3.44 o
   2   0   6       74.11       86.45      5.06 o
   4   0   6        2.42       11.08      6.10 o
  -7   1   6       15.92        8.71      4.41 o
  -6   1   6        3.10        6.73      4.48 o
  -5   1   6       36.66       39.84      4.75 o
  -4   1   6        9.24       34.41      3.98 o
  -3   1   6      154.46      169.65      5.23 o
  -2   1   6      194.98      190.85      6.38 o
  -1   1   6      145.36      129.03      5.24 o
   0   1   6      152.73      138.68      4.44 o
   1   1   6       30.72       36.64      2.90 o
   2   1   6        3.29       -2.01      2.01 o
   3   1   6        4.93        7.18      3.64 o
   4   1   6        0.24       -3.42      3.81 o
   5   1   6       13.10       13.61      4.68 o
  -7   2   6       11.31        7.52      4.60 o
  -6   2   6       62.30       64.66      5.82 o
  -5   2   6       30.21       42.50      5.30 o
  -4   2   6       11.25       18.79      3.11 o
  -3   2   6       10.94       14.40      3.24 o
  -2   2   6       94.68       97.30      5.16 o
  -1   2   6      235.84      237.32      7.28 o
   0   2   6      298.20      301.06      6.66 o
   1   2   6        4.02        0.53      1.96 o
   2   2   6        0.08       -1.99      1.99 o
   3   2   6        0.49       -2.26      3.45 o
   4   2   6       17.90       24.14      5.48 o
   5   2   6        0.17        1.76      4.12 o
  -7   3   6        4.36       -4.29      4.29 o
  -6   3   6       44.28       40.63      5.21 o
  -5   3   6       84.91       91.66      6.09 o
  -4   3   6        0.66        3.76      2.77 o
  -3   3   6        6.55        6.74      2.33 o
  -2   3   6       23.94       23.29      2.53 o
  -1   3   6      304.09      297.73      8.36 o
   0   3   6      784.02      818.68     14.55 o
   1   3   6       11.20       14.33      2.31 o
   2   3   6      159.23      171.46      6.46 o
   3   3   6        2.58        3.09      3.73 o
   4   3   6        4.29        1.64      4.03 o
   5   3   6        0.76        0.59      4.31 o
  -7   4   6        3.42       -0.51      4.27 o
  -6   4   6       37.01       41.35      5.32 o
  -5   4   6       93.17      102.61      6.51 o
  -4   4   6       89.49       90.08      4.75 o
  -3   4   6       62.82       74.05      3.75 o
  -2   4   6       96.05       94.53      3.86 o
  -1   4   6      722.69      716.17     15.39 o
   0   4   6      230.00      240.40      7.20 o
   1   4   6       29.12       33.02      2.69 o
   2   4   6        2.09       -0.41      2.19 o
   3   4   6       39.93       31.04      4.83 o
   4   4   6        0.51        1.77      4.11 o
   5   4   6        0.15       -4.01      4.01 o
  -7   5   6        6.23        4.70      7.80 o
  -6   5   6        2.12        5.26      4.29 o
  -5   5   6       78.95       74.81      5.99 o
  -4   5   6       64.34       64.03      6.45 o
  -3   5   6       31.24       40.23      3.17 o
  -2   5   6       24.34       19.31      3.23 o
  -1   5   6        3.55        3.90      3.18 o
   0   5   6       14.92       14.14      2.67 o
   1   5   6       46.66       49.42      3.16 o
   2   5   6       79.64       86.74      4.24 o
   3   5   6      142.46      148.54      8.04 o
   4   5   6       43.56       48.84      5.96 o
   5   5   6        0.09       -4.04      4.04 o
  -7   6   6        0.30        0.41      4.63 o
  -6   6   6        1.24       -1.82      4.23 o
  -5   6   6      103.66      112.19      7.08 o
  -4   6   6        8.25        6.93      3.09 o
  -3   6   6       24.74       25.85      3.41 o
  -2   6   6        1.24       -2.21      2.49 o
  -1   6   6       63.44       80.82      8.84 o
   0   6   6        3.94        2.15      2.25 o
   1   6   6        3.21        1.09      2.15 o
   2   6   6       69.36       67.31      4.71 o
   3   6   6      117.44      119.97      7.57 o
   4   6   6       28.38       25.28      6.19 o
   5   6   6        0.70        3.00      4.58 o
  -7   7   6        6.73        9.47      5.15 o
  -6   7   6        0.06        3.43      4.56 o
  -5   7   6      144.63      138.83      8.16 o
  -4   7   6       80.86       65.10      5.77 o
  -3   7   6        0.34       -2.71      2.71 o
  -2   7   6        6.68       -0.45      3.01 o
  -1   7   6        8.55       11.78      3.45 o
   0   7   6       61.33       70.86      4.90 o
   1   7   6        6.77        8.83      2.46 o
   2   7   6      427.20      427.72     11.41 o
   3   7   6       27.81       30.73      5.37 o
   4   7   6        1.68       -1.42      4.18 o
   5   7   6        1.82        2.47      4.53 o
  -7   8   6        0.03        3.74      6.76 o
  -6   8   6       25.44       27.21      6.26 o
  -5   8   6       17.05       11.57      5.65 o
  -4   8   6       27.71       28.75      5.71 o
  -3   8   6        2.46        2.49      3.19 o
  -2   8   6      379.01      372.54     11.28 o
  -1   8   6      451.40      465.44     13.02 o
   0   8   6       47.26       45.17      4.47 o
   1   8   6        0.11       -1.31      3.02 o
   2   8   6        7.37        7.65      3.51 o
   3   8   6        0.27       -4.08      4.08 o
   4   8   6       14.58       19.61      5.04 o
   5   8   6        0.00        3.66      5.05 o
  -6   9   6       10.12        0.28      5.39 o
  -5   9   6      107.71      103.17     13.13 o
  -4   9   6       21.90       16.25      5.63 o
  -3   9   6       15.51       14.24      3.83 o
  -2   9   6      218.88      218.06      8.57 o
  -1   9   6      458.83      435.59     12.72 o
   0   9   6        0.00       -1.95      3.06 o
   1   9   6        1.51        5.38      5.48 o
   2   9   6        0.96       -3.46      3.46 o
   3   9   6       18.71       10.56      5.56 o
   4   9   6        6.08        5.44      4.99 o
   5   9   6        0.66        3.68      5.43 o
  -6  10   6        0.52        2.80      5.52 o
  -5  10   6       42.29       38.82      7.22 o
  -4  10   6        4.53        6.06      5.19 o
  -3  10   6       17.83       12.39      3.93 o
  -2  10   6      646.33      628.93     16.58 o
  -1  10   6      508.28      499.93     14.04 o
   0  10   6      333.82      326.62     10.78 o
   1  10   6       36.19       34.16      5.37 o
   2  10   6      106.00      117.35      6.71 o
   3  10   6        1.85        1.64      5.12 o
   4  10   6        1.50        7.54      6.63 o
   5  10   6        4.28        5.55      6.80 o
  -6  11   6        0.59        2.78      5.80 o
  -5  11   6        3.15       -1.74      6.46 o
  -4  11   6        9.26       20.25      6.00 o
  -3  11   6      114.66      111.00      6.66 o
  -2  11   6      732.38      686.64     21.07 o
  -1  11   6       61.90       60.69      5.42 o
   0  11   6      280.24      274.56     10.00 o
   1  11   6       72.04       53.53      5.96 o
   2  11   6        5.08        3.88      5.02 o
   3  11   6        1.24       -1.10      4.63 o
   4  11   6       17.26       14.94      5.97 o
   5  11   6        3.41       -0.37      5.28 o
  -6  12   6        0.02       -5.16      5.78 o
  -5  12   6       10.70       13.71      6.12 o
  -4  12   6       58.23       71.80      8.02 o
  -3  12   6      519.87      508.41     14.79 o
  -2  12   6      218.11      207.85      9.03 o
  -1  12   6       33.58       36.90      6.50 o
   0  12   6       68.34       65.54      5.78 o
   1  12   6        8.42        9.13      5.00 o
   2  12   6        0.48       -5.73      5.73 o
   3  12   6        3.06        2.57      5.24 o
   4  12   6       45.51       43.94      7.40 o
  -6  13   6        0.16        7.16      7.46 o
  -5  13   6       13.04       13.72      8.09 o
  -4  13   6       38.91       39.51      8.63 o
  -3  13   6       17.02        4.53      4.83 o
  -2  13   6       57.73       56.52      5.72 o
  -1  13   6       12.57        9.35      4.22 o
   0  13   6        7.92        9.64      4.86 o
   1  13   6       18.76       18.07      5.14 o
   2  13   6        1.24        1.99      6.45 o
   3  13   6        3.41        3.21      5.45 o
   4  13   6        1.32        3.13      5.33 o
  -6  14   6        8.63       20.16      7.29 o
  -5  14   6        0.08       -3.00      7.37 o
  -4  14   6       20.28       13.47      6.46 o
  -3  14   6       16.78       12.91      4.60 o
  -2  14   6        0.45       -2.10      3.86 o
  -1  14   6        1.16        4.43      4.08 o
   0  14   6       30.02       25.71      6.01 o
   1  14   6       97.60       90.62      9.01 o
   2  14   6        0.01        3.44     14.82 o
   3  14   6       16.78       19.63      9.39 o
   4  14   6        1.51       -0.50      5.77 o
  -5  15   6        0.47        5.42      7.51 o
  -4  15   6       11.18       14.24      6.49 o
  -3  15   6        0.02       -3.38      8.21 o
  -2  15   6        2.31        8.10      4.17 o
  -1  15   6        2.74        2.15      4.44 o
   0  15   6      164.90      130.08     11.13 o
   1  15   6       25.03       17.61      5.68 o
   2  15   6        9.08       13.18     14.65 o
   3  15   6        1.26       -0.28      5.86 o
   4  15   6        2.48       -5.89      5.89 o
  -5  16   6        7.71        6.48     10.06 o
  -4  16   6        0.59        7.27      7.47 o
  -3  16   6        1.63       -1.01      7.07 o
  -2  16   6        5.27       14.36      4.99 o
  -1  16   6       10.20        4.80      5.64 o
   0  16   6        0.20       -1.72      6.58 o
   1  16   6        0.20        0.29      7.47 o
   2  16   6       39.68       30.16      9.05 o
   3  16   6       11.66        7.16     10.61 o
   4  16   6        4.39        3.37      8.44 o
  -5  17   6        3.68       -1.07      6.76 o
  -4  17   6        0.57       10.79      7.33 o
  -3  17   6        0.40       -1.84      7.27 o
  -2  17   6       16.07       13.69      5.67 o
  -1  17   6        7.29        6.22      5.41 o
   0  17   6       15.98       11.09      5.81 o
   1  17   6        8.03       20.16      5.94 o
   2  17   6        1.12       16.25      8.72 o
   3  17   6        0.00        0.22      6.59 o
  -5  18   6       12.82        7.79      7.66 o
  -4  18   6        3.67        1.75      7.15 o
  -3  18   6        4.62        5.03      6.70 o
  -2  18   6        4.77        7.14      5.81 o
  -1  18   6        0.80        2.05      5.29 o
   0  18   6        3.19        1.36      5.44 o
   1  18   6       14.97       24.11      9.17 o
   2  18   6       15.99       11.83      8.52 o
   3  18   6        0.42        6.34      7.10 o
  -4  19   6        5.99       12.55      7.82 o
  -3  19   6        1.51       -6.85      6.85 o
  -2  19   6        3.74        9.97      6.14 o
  -1  19   6        2.64        4.35      6.08 o
   0  19   6        0.33       -1.55      5.43 o
   1  19   6        4.62        6.09      8.18 o
   2  19   6        0.12       -6.22      7.79 o
   3  19   6        0.12      -11.14     11.14 o
  -4  20   6       18.42       22.03      8.89 o
  -3  20   6       12.90       24.48     10.54 o
  -2  20   6        4.47        8.18      9.88 o
  -1  20   6        1.69       -5.67      5.72 o
   0  20   6        0.02       10.60      6.64 o
   1  20   6        0.30       -2.94      8.64 o
   2  20   6        0.00       -1.56      9.26 o
  -3  21   6        2.81       -3.86     10.17 o
  -2  21   6        2.55        3.18      9.14 o
  -1  21   6        3.18       -2.65      6.36 o
   0  21   6        3.29        1.13      6.33 o
   1  21   6        0.29        2.50      8.75 o
  -2  22   6        3.78       -7.33     18.68 o
  -1  22   6       36.43       49.56     10.39 o
   0  22   6        3.33        1.59      7.75 o
   1  22   6        0.81       -8.00     10.40 o
  -1  23   6        0.68        5.31      7.58 o
  -7   0   7       33.99       32.93      7.95 o
  -5   0   7       24.13       32.33      7.48 o
  -3   0   7      216.62      200.22     10.23 o
  -1   0   7      220.04      202.32     11.05 o
   1   0   7       22.94       25.04      6.79 o
   3   0   7       17.48       21.13      6.86 o
   5   0   7        3.89        5.36      6.69 o
  -7   1   7        0.28        4.25      4.89 o
  -6   1   7        2.35       -4.83      5.15 o
  -5   1   7       16.33       17.99      4.65 o
  -4   1   7        8.01       10.21      3.33 o
  -3   1   7       15.10        4.63      3.19 o
  -2   1   7       11.43       10.10      3.07 o
  -1   1   7       46.66       43.87      4.16 o
   0   1   7      111.56      114.41      4.87 o
   1   1   7       88.27       91.97      4.34 o
   2   1   7        0.41       -2.89      2.89 o
   3   1   7        1.78        6.39      4.21 o
   4   1   7        0.02        7.69      6.28 o
   5   1   7        0.99       -4.49      4.49 o
  -7   2   7        8.08        2.66      4.85 o
  -6   2   7        9.66       12.91      4.76 o
  -5   2   7       25.88       21.83      4.78 o
  -4   2   7       17.22       14.72      3.43 o
  -3   2   7        3.81       -2.88      2.88 o
  -2   2   7        0.32       -0.42      2.70 o
  -1   2   7      168.86      154.41      6.29 o
   0   2   7       83.47       82.17      4.59 o
   1   2   7       71.76       72.34      3.77 o
   2   2   7       78.61       94.53      5.26 o
   3   2   7       35.15       57.31      8.22 o
   4   2   7       24.43       28.02      5.30 o
   5   2   7        1.31        3.08      4.73 o
  -7   3   7        4.19        7.00      5.31 o
  -6   3   7       31.11       33.41      5.91 o
  -5   3   7       25.27       22.09      6.34 o
  -4   3   7        3.65        0.68      3.90 o
  -3   3   7      103.35      104.18      5.35 o
  -2   3   7        9.54        3.82      2.85 o
  -1   3   7        1.83        1.43      2.52 o
   0   3   7       84.45       89.25      4.75 o
   1   3   7       37.32       40.50      3.87 o
   2   3   7       21.55       19.49      4.38 o
   3   3   7        1.44        6.39      4.24 o
   4   3   7       47.79       42.08      6.10 o
   5   3   7        2.41        6.72      4.94 o
  -7   4   7        1.80        0.67      4.94 o
  -6   4   7        3.10        5.65      4.59 o
  -5   4   7       12.18        9.30      5.69 o
  -4   4   7       20.34       14.85      4.41 o
  -3   4   7       30.17       30.45      3.76 o
  -2   4   7        5.08        5.36      2.13 o
  -1   4   7        9.33        7.01      2.31 o
   0   4   7        9.55        6.43      2.79 o
   1   4   7        4.14        6.39      3.56 o
   2   4   7       52.18       53.24      5.29 o
   3   4   7      188.04      187.72      9.37 o
   4   4   7       22.05       17.27      5.16 o
   5   4   7       13.86        3.24      4.83 o
  -7   5   7        0.14        8.35      5.86 o
  -6   5   7        9.47        5.64      4.86 o
  -5   5   7       32.80       33.33      5.31 o
  -4   5   7        0.67       -1.42      3.98 o
  -3   5   7       49.22       52.21      4.36 o
  -2   5   7       31.23       32.61      3.77 o
  -1   5   7        0.03       -2.82      3.09 o
   0   5   7        8.47        8.40      2.68 o
   1   5   7       91.60       94.66      5.17 o
   2   5   7      122.59      134.12      6.31 o
   3   5   7       73.78       68.26      8.98 o
   4   5   7       17.58       22.51      5.31 o
   5   5   7        0.19        1.98      4.92 o
  -7   6   7        0.63       -1.82      5.04 o
  -6   6   7       64.08       53.82      6.41 o
  -5   6   7        5.31        5.49      4.67 o
  -4   6   7       30.19       31.39      5.08 o
  -3   6   7      127.77      141.71      6.87 o
  -2   6   7       53.73       64.12      5.18 o
  -1   6   7       85.52       80.46      5.54 o
   0   6   7        7.36        7.96      2.69 o
   1   6   7        0.50       -2.21      3.06 o
   2   6   7      438.11      438.23     11.90 o
   3   6   7       55.89       75.89      6.80 o
   4   6   7        4.80        3.33      4.73 o
   5   6   7        9.36       13.01      5.44 o
  -6   7   7        7.83        7.87      5.04 o
  -5   7   7      123.64      121.53      7.89 o
  -4   7   7       17.80       15.15      4.61 o
  -3   7   7        4.11        3.16      3.19 o
  -2   7   7        1.18       -0.33      3.46 o
  -1   7   7        4.26        7.92      3.74 o
   0   7   7        9.88       17.39      3.99 o
   1   7   7        2.39        1.36      4.30 o
   2   7   7        0.02       -3.96      3.96 o
   3   7   7        0.36       -1.05      4.38 o
   4   7   7       13.02       19.85      5.67 o
   5   7   7        4.11        3.69      5.34 o
  -6   8   7       26.44       33.05      9.36 o
  -5   8   7        5.87        4.14      5.57 o
  -4   8   7        1.37        1.76      5.05 o
  -3   8   7        5.39        6.85      3.90 o
  -2   8   7        1.62        0.42      3.67 o
  -1   8   7       13.59       14.80      4.44 o
   0   8   7       57.62       70.42      5.65 o
   1   8   7       40.19       33.50      5.46 o
   2   8   7       11.78       16.78      4.81 o
   3   8   7       64.90       70.40      7.29 o
   4   8   7        2.18       -1.60      4.82 o
  -6   9   7        1.80       -4.79      5.76 o
  -5   9   7       66.39       72.07      8.15 o
  -4   9   7        5.69        9.12      5.44 o
  -3   9   7       48.82       44.78      5.21 o
  -2   9   7       27.09       27.69      4.81 o
  -1   9   7      168.86      168.88      7.92 o
   0   9   7       61.02       54.90      6.30 o
   1   9   7        0.01        6.50      6.99 o
   2   9   7        5.27        3.28      7.42 o
   3   9   7       31.28       39.61      7.19 o
   4   9   7        0.06       10.62      5.50 o
  -6  10   7        0.02        1.07      5.92 o
  -5  10   7       20.60       14.74      7.08 o
  -4  10   7       24.84       22.36      6.50 o
  -3  10   7       29.45       26.45      4.84 o
  -2  10   7       20.57       20.11      4.71 o
  -1  10   7       99.43      104.22      6.61 o
   0  10   7      221.20      201.86     10.21 o
   1  10   7        3.11        1.19      4.36 o
   2  10   7        0.11        1.51      4.83 o
   3  10   7        3.64        1.06      5.25 o
   4  10   7        6.72       10.32      5.79 o
  -6  11   7        0.05       -3.42      6.30 o
  -5  11   7        0.63       -3.57      8.39 o
  -4  11   7        2.02       -1.28      5.71 o
  -3  11   7       53.31       52.31      5.75 o
  -2  11   7       67.32       60.57      6.80 o
  -1  11   7       10.10        9.39      4.27 o
   0  11   7       97.56      109.63      8.04 o
   1  11   7        0.80        1.87      4.64 o
   2  11   7        2.05       -0.97      5.17 o
   3  11   7        0.18        0.42      5.35 o
   4  11   7        4.11       11.52      5.86 o
  -6  12   7        4.13        6.65      6.65 o
  -5  12   7        4.58        3.61      6.10 o
  -4  12   7        5.33       15.08      6.67 o
  -3  12   7        3.05       -0.98      4.00 o
  -2  12   7       13.65        8.06      4.35 o
  -1  12   7       36.03       38.29      5.44 o
   0  12   7        0.10        2.59      4.66 o
   1  12   7        5.69       12.89      6.33 o
   2  12   7        0.22       -2.91      5.36 o
   3  12   7       11.10       13.18      6.42 o
   4  12   7        1.28        3.77      5.87 o
  -6  13   7        5.00       12.83      7.49 o
  -5  13   7        0.38       -4.85      5.91 o
  -4  13   7        2.30        7.64      6.38 o
  -3  13   7        1.78        8.03      4.37 o
  -2  13   7       32.92       26.68      5.15 o
  -1  13   7       16.47        8.29      6.11 o
   0  13   7        5.99       -2.53      4.88 o
   1  13   7       65.49       54.55      6.97 o
   2  13   7        0.68        5.07      6.00 o
   3  13   7        7.38        6.95      6.45 o
   4  13   7        2.54        7.93      6.45 o
  -5  14   7        0.61        5.73      6.55 o
  -4  14   7        4.13        6.41      6.50 o
  -3  14   7        0.70       -5.86      5.86 o
  -2  14   7       23.55       28.10      5.37 o
  -1  14   7        4.11       12.46      6.93 o
   0  14   7       18.65       16.16      5.58 o
   1  14   7        0.23        3.16      5.10 o
   2  14   7        1.15       -2.86      5.61 o
   3  14   7        9.48        4.81      6.41 o
  -5  15   7        0.81        2.27      6.76 o
  -4  15   7        1.38       -6.14      6.14 o
  -3  15   7        5.35       -2.29      6.21 o
  -2  15   7       14.09       14.60      4.94 o
  -1  15   7        0.35       -4.91      4.91 o
   0  15   7       22.54       26.59      6.47 o
   1  15   7        3.05        5.59     10.43 o
   2  15   7        0.00       -2.28      7.46 o
   3  15   7        1.13       -5.55      5.55 o
  -5  16   7        8.85        7.40      9.62 o
  -4  16   7        2.09       -6.63      6.63 o
  -3  16   7       17.88        8.20      6.84 o
  -2  16   7        0.19       -1.32      5.36 o
  -1  16   7        1.26        0.13      6.09 o
   0  16   7        6.71        2.92      6.89 o
   1  16   7        0.58       -3.35      7.12 o
   2  16   7        0.00        5.77      7.97 o
   3  16   7       10.53       16.65      7.60 o
  -5  17   7        1.16       17.12     14.08 o
  -4  17   7        7.12        9.86      9.35 o
  -3  17   7       13.14       12.54      7.02 o
  -2  17   7        2.81        1.82      5.84 o
  -1  17   7        0.33       -3.25      6.49 o
   0  17   7        3.17        2.49      6.52 o
   1  17   7       12.78       24.25     10.91 o
   2  17   7        2.43        4.33      8.39 o
   3  17   7        8.12        9.79      7.30 o
  -4  18   7        2.83       -8.73      8.80 o
  -3  18   7        0.03       -2.80     13.19 o
  -2  18   7        4.14        3.03      7.12 o
  -1  18   7        1.93       -6.50      6.50 o
   0  18   7        6.62        8.92      6.43 o
   1  18   7        4.70        0.42      8.60 o
   2  18   7        3.03       11.42      9.76 o
  -4  19   7        0.00        3.68     10.49 o
  -3  19   7        1.47       -7.76      9.79 o
  -2  19   7        1.43       -3.98      7.08 o
  -1  19   7        2.27       -4.68      6.19 o
   0  19   7        0.14        1.42      6.16 o
   1  19   7        5.62        1.76      8.75 o
   2  19   7       11.15       19.30     10.92 o
  -3  20   7        0.88       -9.52      9.52 o
  -2  20   7        0.28        5.72     15.24 o
  -1  20   7        0.56       -1.15      6.71 o
   0  20   7        2.08       -0.32      7.51 o
   1  20   7        0.14       -1.49     11.22 o
  -2  21   7        4.15        9.45     11.15 o
  -1  21   7        1.01       -0.16      7.20 o
   0  21   7        0.77       -0.48     10.00 o
  -6   0   8        3.62        4.98      7.33 o
  -4   0   8        1.17        1.74      5.83 o
  -2   0   8        7.49       10.76      5.01 o
   0   0   8      275.48      300.28     11.12 o
   2   0   8       12.36       35.64      7.19 o
   4   0   8        0.01       -1.63      6.73 o
  -7   1   8        2.99        2.41      5.90 o
  -6   1   8        6.36        1.08      5.34 o
  -5   1   8        0.18       -2.75      4.19 o
  -4   1   8        5.15        5.11      4.46 o
  -3   1   8        9.12        5.41      3.73 o
  -2   1   8        7.05        2.47      3.27 o
  -1   1   8      448.83      538.64     35.25 o
   0   1   8       88.10      131.21      8.15 o
   1   1   8       37.52       55.08      9.13 o
   2   1   8        0.17        7.03      6.23 o
   3   1   8       34.56       40.63      6.65 o
   4   1   8        0.55        4.26      4.80 o
  -7   2   8        2.07       -6.66      7.90 o
  -6   2   8       23.93       21.42      5.63 o
  -5   2   8        2.33       -3.74      4.45 o
  -4   2   8        0.01       -2.00      4.14 o
  -3   2   8       10.22        9.09      3.50 o
  -2   2   8       10.74        9.55      3.43 o
  -1   2   8        2.66       -2.88      2.88 o
   0   2   8        0.16       -4.39      4.39 o
   1   2   8        8.59        4.86      3.25 o
   2   2   8       55.54       63.04      6.16 o
   3   2   8        6.96        1.22      4.40 o
   4   2   8        0.25        0.69      4.62 o
  -6   3   8       17.37       11.91      5.31 o
  -5   3   8       23.08       16.50      5.24 o
  -4   3   8        3.25       -3.96      3.96 o
  -3   3   8       52.81       56.83      4.73 o
  -2   3   8       16.37       13.00      3.63 o
  -1   3   8        9.34        8.09      3.38 o
   0   3   8       18.25       20.46      4.77 o
   1   3   8        1.38        5.63      4.60 o
   2   3   8      118.16      125.59      7.77 o
   3   3   8        5.31        5.22      4.58 o
   4   3   8        0.62        2.82      4.81 o
  -6   4   8        6.52        2.45      7.60 o
  -5   4   8       64.26       52.79      6.39 o
  -4   4   8       20.98       16.31      4.91 o
  -3   4   8       21.31       13.53      3.71 o
  -2   4   8      149.61      153.85      8.26 o
  -1   4   8       74.37       78.15      4.51 o
   0   4   8        0.20        1.02      2.92 o
   1   4   8        8.81       12.15      3.62 o
   2   4   8       26.04       17.10      4.97 o
   3   4   8       38.10       39.59      6.00 o
   4   4   8        4.65        1.85      4.97 o
  -6   5   8       85.67       75.66      7.37 o
  -5   5   8       24.31       16.91      6.25 o
  -4   5   8        0.09        2.08      4.60 o
  -3   5   8       47.86       59.02      5.27 o
  -2   5   8       85.16       88.69      5.70 o
  -1   5   8        3.07        1.29      3.68 o
   0   5   8       34.86       35.92      4.95 o
   1   5   8       91.27       91.44      5.52 o
   2   5   8        3.07       -1.06      4.14 o
   3   5   8       17.65       20.32      5.37 o
   4   5   8        1.28        1.52      4.84 o
  -6   6   8        1.76       -5.29      5.29 o
  -5   6   8      157.81      154.84      9.19 o
  -4   6   8       13.02        6.23      4.69 o
  -3   6   8        0.90       -2.95      3.36 o
  -2   6   8        5.45        4.71      3.91 o
  -1   6   8        5.56        6.90      3.84 o
   0   6   8        4.10        1.81      3.09 o
   1   6   8        1.98        0.54      3.26 o
   2   6   8        8.42        1.42      5.57 o
   3   6   8        3.53        0.05      4.69 o
   4   6   8        2.78        2.65      5.05 o
  -6   7   8       35.99       38.80      9.23 o
  -5   7   8       12.55        3.13      5.34 o
  -4   7   8       11.74        9.21      6.33 o
  -3   7   8       63.20       59.82      5.74 o
  -2   7   8      509.19      495.20     14.60 o
  -1   7   8        0.19        2.30      4.03 o
   0   7   8        5.27        7.06      4.68 o
   1   7   8        2.18       -0.70      3.54 o
   2   7   8       29.67       41.25      6.63 o
   3   7   8        8.79       10.09      5.38 o
   4   7   8        0.37        1.09      4.99 o
  -6   8   8        2.33       11.40      6.78 o
  -5   8   8       69.48       63.12      8.24 o
  -4   8   8       16.68       24.70      6.79 o
  -3   8   8      220.80      220.53      9.42 o
  -2   8   8      232.31      220.25      9.53 o
  -1   8   8       61.41       63.41     10.02 o
   0   8   8       39.52       35.03      5.94 o
   1   8   8        0.26       -3.98      3.98 o
   2   8   8        0.00       -0.80      4.45 o
   3   8   8        0.31        1.46      4.89 o
   4   8   8        0.50       -1.68      5.20 o
  -6   9   8        0.59       -6.96      8.20 o
  -5   9   8       30.49       35.14      7.72 o
  -4   9   8       60.57       66.18      8.63 o
  -3   9   8      278.70      295.64     11.37 o
  -2   9   8       30.39       25.97      5.13 o
  -1   9   8       16.66       16.32      4.68 o
   0   9   8       20.81       24.76      5.88 o
   1   9   8        0.91       -3.26      6.01 o
   2   9   8       11.27        8.79      6.12 o
   3   9   8        0.34        3.40      5.68 o
   4   9   8        6.94       15.46      6.82 o
  -6  10   8        4.56        4.42      6.64 o
  -5  10   8        0.27       -2.66      5.99 o
  -4  10   8        0.03        4.57      5.91 o
  -3  10   8       64.66       58.43      6.09 o
  -2  10   8        3.20        1.30      4.30 o
  -1  10   8       31.57       28.98      6.98 o
   0  10   8       24.93       18.83      5.53 o
   1  10   8       23.96       19.32      5.85 o
   2  10   8       21.88       32.75      8.06 o
   3  10   8       23.32       30.48      8.27 o
   4  10   8        0.57        0.31      6.07 o
  -6  11   8        0.37        8.75      7.30 o
  -5  11   8        0.12        0.53      6.02 o
  -4  11   8        2.25       -1.04      5.88 o
  -3  11   8        0.00       -3.02      4.08 o
  -2  11   8       29.14       24.70      5.28 o
  -1  11   8       15.61       13.51      5.48 o
   0  11   8       47.04       45.49      6.57 o
   1  11   8       14.77       15.94      5.76 o
   2  11   8        7.65        0.35      5.97 o
   3  11   8        0.03       -0.75      7.50 o
  -5  12   8       15.23       13.84      8.23 o
  -4  12   8        9.37       10.33      6.53 o
  -3  12   8        0.50       -1.27      5.04 o
  -2  12   8       17.12       21.53      5.23 o
  -1  12   8      223.75      222.72     14.17 o
   0  12   8        6.37        5.37      5.35 o
   1  12   8        0.82       -5.53      7.12 o
   2  12   8        2.58        6.69      6.34 o
   3  12   8        5.09       10.84      6.70 o
  -5  13   8        1.95        7.75      7.03 o
  -4  13   8        0.03        1.37      6.48 o
  -3  13   8        4.94        7.46      7.02 o
  -2  13   8        5.83        5.74      4.82 o
  -1  13   8       34.27       41.57      7.90 o
   0  13   8       69.81       58.67      7.66 o
   1  13   8       15.29        4.16     14.38 o
   2  13   8        7.74       16.26      7.09 o
   3  13   8        0.06       -1.75      6.34 o
  -5  14   8        0.66        1.46      7.25 o
  -4  14   8        0.18        6.90      7.22 o
  -3  14   8        0.89       14.37      8.71 o
  -2  14   8        0.00       -5.46      5.51 o
  -1  14   8       17.18       17.43      6.21 o
   0  14   8       85.41      102.65     12.00 o
   1  14   8        7.43        6.07      8.13 o
   2  14   8        3.50        9.14      6.89 o
   3  14   8        9.66       12.26      7.49 o
  -5  15   8        6.36        8.91      7.75 o
  -4  15   8       15.22       12.28      7.67 o
  -3  15   8       11.40       10.77      7.26 o
  -2  15   8        2.05        6.99      5.93 o
  -1  15   8        0.02       -0.56      5.84 o
   0  15   8       27.21       24.73      6.58 o
   1  15   8        5.88       14.74      9.09 o
   2  15   8        3.78       10.07      7.35 o
  -4  16   8        0.08       10.81      7.77 o
  -3  16   8       18.73       20.91     19.68 o
  -2  16   8        0.00       -2.39      5.76 o
  -1  16   8        7.76        7.75      7.74 o
   0  16   8        7.46        9.53      6.44 o
   1  16   8        0.49       15.04      8.86 o
   2  16   8        0.69       -1.41      6.95 o
  -4  17   8       17.83       40.53     11.71 o
  -3  17   8        0.27        2.00      9.87 o
  -2  17   8        7.48       10.70      6.83 o
  -1  17   8        2.29       -2.19      6.05 o
   0  17   8        0.07       -1.17      7.35 o
   1  17   8        0.05       -3.43      8.35 o
   2  17   8        0.57        8.85      7.60 o
  -3  18   8        1.19       16.93     17.09 o
  -2  18   8        7.47        3.65      9.20 o
  -1  18   8        2.50        5.81      7.56 o
   0  18   8        0.10       -1.85      7.74 o
   1  18   8        0.02       12.27      9.52 o
  -3  19   8        0.94        2.00     14.74 o
  -2  19   8        2.58        5.56     15.81 o
  -1  19   8       12.42       10.07      7.74 o
   0  19   8        0.81       13.50     10.94 o
   1  19   8        3.24        2.67     10.08 o
  -2  20   8       16.34       -2.86     11.55 o
  -1  20   8        0.31        0.88      7.21 o
   0  20   8        1.89        0.87     10.34 o
  -5   0   9        0.78       -6.55      6.55 o
  -3   0   9       20.30       22.03      5.98 o
  -1   0   9      104.60      136.40     11.75 o
   1   0   9       28.14       34.70      6.53 o
   3   0   9       44.60       50.50      9.86 o
  -6   1   9       26.83       25.90      6.36 o
  -5   1   9       16.57       12.09      6.31 o
  -4   1   9       31.56       39.27      6.11 o
  -3   1   9        0.98        2.03      3.54 o
  -2   1   9        3.27        1.69      3.55 o
  -1   1   9       24.63       35.38      4.39 o
   0   1   9       91.43      109.42     10.69 o
   1   1   9       12.96       15.02      4.08 o
   2   1   9       55.83       62.30     10.18 o
   3   1   9       19.64       11.46      5.42 o
   4   1   9        1.48       -4.76      5.06 o
  -6   2   9        2.78       -4.58      5.38 o
  -5   2   9        3.10        8.24      6.63 o
  -4   2   9        3.85       -0.54      9.24 o
  -3   2   9        0.49        0.28      3.51 o
  -2   2   9       28.17       35.52      4.58 o
  -1   2   9        1.13       43.00      9.77 o
   0   2   9        4.52       -2.08      3.36 o
   1   2   9       50.28       48.00      5.04 o
   2   2   9       54.26       51.93      6.63 o
   3   2   9       52.68       52.25      7.02 o
   4   2   9        0.10        0.43      5.19 o
  -6   3   9        3.71       -2.79      5.23 o
  -5   3   9        0.08        5.83      5.14 o
  -4   3   9        8.44       10.11      5.04 o
  -3   3   9       41.26       42.46      4.87 o
  -2   3   9        0.03       -2.23      3.49 o
  -1   3   9        9.11        5.98      3.16 o
   0   3   9        2.99        9.58      5.97 o
   1   3   9       17.43       13.32      4.02 o
   2   3   9      106.28      120.77     12.70 o
   3   3   9        0.29       -0.23      4.82 o
   4   3   9        0.32        5.31      5.68 o
  -6   4   9        3.05       -3.68      5.34 o
  -5   4   9        8.70        4.20      6.78 o
  -4   4   9       39.11       41.75      8.73 o
  -3   4   9       15.22       20.31      4.56 o
  -2   4   9       56.44       69.88      8.08 o
  -1   4   9       40.91       42.53      6.26 o
   0   4   9        3.55        6.73      3.73 o
   1   4   9        1.19       -3.15      3.49 o
   2   4   9       14.94       10.73      5.05 o
   3   4   9        0.18        1.87      5.02 o
   4   4   9        0.01        4.93      5.69 o
  -6   5   9        7.25        0.92      5.52 o
  -5   5   9        0.78        1.61      4.97 o
  -4   5   9       30.17       34.45      6.23 o
  -3   5   9        5.81        9.85      3.89 o
  -2   5   9        0.50        1.72      4.22 o
  -1   5   9       14.54       17.53      5.63 o
   0   5   9       17.67        4.01      7.25 o
   1   5   9        8.39        5.01      3.80 o
   2   5   9        0.00       -1.77      4.64 o
   3   5   9       10.27        6.35      5.33 o
  -6   6   9        1.67       -0.92      7.16 o
  -5   6   9        0.86        7.93      5.43 o
  -4   6   9       11.43        3.42      5.35 o
  -3   6   9       11.90       18.11      4.47 o
  -2   6   9        8.83       12.59      4.60 o
  -1   6   9        1.85        2.24      4.61 o
   0   6   9        0.61       -4.69      4.69 o
   1   6   9        0.16       -4.11      4.11 o
   2   6   9        2.95       -1.89      5.07 o
   3   6   9       20.09       17.78      6.04 o
  -6   7   9        3.23        1.54      5.99 o
  -5   7   9        5.26        1.72      5.42 o
  -4   7   9        1.15        2.27      5.17 o
  -3   7   9        3.21       -3.28      4.21 o
  -2   7   9       12.44       12.02      4.62 o
  -1   7   9        1.30        0.98      4.82 o
   0   7   9        0.18        1.31      6.05 o
   1   7   9        0.08        2.76      4.62 o
   2   7   9       11.80        5.57      6.74 o
   3   7   9        8.20        9.46      6.60 o
  -6   8   9        6.48       16.68      7.57 o
  -5   8   9        3.38        4.72      6.76 o
  -4   8   9        1.46        2.62      6.00 o
  -3   8   9       71.95       81.44      8.68 o
  -2   8   9       73.84       73.89      6.58 o
  -1   8   9        4.05        1.81      5.33 o
   0   8   9       16.65       21.57      6.05 o
   1   8   9        8.04       -0.13      6.05 o
   2   8   9        1.53       -2.82      5.94 o
   3   8   9        1.72        3.35      6.24 o
  -6   9   9        2.95       -7.79      8.41 o
  -5   9   9        2.54       12.91      7.16 o
  -4   9   9       13.15       11.70      7.04 o
  -3   9   9        0.05       -2.53      4.40 o
  -2   9   9       14.51       20.04      5.24 o
  -1   9   9        0.45        2.03      5.33 o
   0   9   9        0.35        4.49      7.61 o
   1   9   9       44.49       57.09     15.21 o
   2   9   9        6.61       -3.26      6.13 o
   3   9   9        3.24        6.17      6.51 o
  -5  10   9       16.16       20.98      7.75 o
  -4  10   9        5.64        6.10      7.84 o
  -3  10   9        0.30        2.70      5.20 o
  -2  10   9        1.64        2.59      5.35 o
  -1  10   9        5.64        9.46      6.10 o
   0  10   9        0.01       -4.86      4.86 o
   1  10   9        9.87        8.85      8.14 o
   2  10   9        9.99       19.46      7.25 o
   3  10   9        0.04        1.44      6.34 o
  -5  11   9       15.25       12.09      7.66 o
  -4  11   9        3.33       -1.08      6.89 o
  -3  11   9        5.16       -5.87      5.87 o
  -2  11   9        0.09       -0.68      5.04 o
  -1  11   9       11.47       15.21      6.05 o
   0  11   9       56.63       65.51      8.14 o
   1  11   9        4.16        7.57      7.97 o
   2  11   9       22.03       33.57      8.01 o
   3  11   9        0.97        1.04      6.90 o
  -5  12   9        3.13        1.17      7.19 o
  -4  12   9        4.61       12.44      8.67 o
  -3  12   9        8.85        3.05      7.01 o
  -2  12   9       48.22       63.42      8.11 o
  -1  12   9       12.65        6.62      6.02 o
   0  12   9        4.74        7.29      6.03 o
   1  12   9        1.01        6.45      8.11 o
   2  12   9        3.02       -1.13      6.75 o
  -5  13   9       16.30       18.31      8.42 o
  -4  13   9        0.01        9.85      7.46 o
  -3  13   9        0.61       -4.23      9.03 o
  -2  13   9        2.43        6.94      8.19 o
  -1  13   9       51.74       46.90      7.90 o
   0  13   9       19.11       24.39      7.87 o
   1  13   9        0.97        8.84      8.51 o
   2  13   9        6.37        8.89      7.54 o
  -4  14   9        3.43        0.40      7.44 o
  -3  14   9        3.79       14.25     10.08 o
  -2  14   9       23.96       20.08      6.96 o
  -1  14   9       16.47       13.58      6.89 o
   0  14   9       32.42       31.70      7.25 o
   1  14   9        0.28        7.55     17.28 o
   2  14   9        1.80        0.52      7.56 o
  -4  15   9        2.41       11.14     10.76 o
  -3  15   9        0.20       -9.61      9.61 o
  -2  15   9        0.26        2.81      6.78 o
  -1  15   9        1.19        2.80      6.20 o
   0  15   9        2.54       -5.94      5.94 o
   1  15   9        2.18        8.69      9.38 o
   2  15   9        7.05       -0.26     19.79 o
  -4  16   9        1.19       -1.85     10.64 o
  -3  16   9        3.75        2.88     10.46 o
  -2  16   9        0.24        2.67      6.71 o
  -1  16   9        1.64        6.85      6.76 o
   0  16   9       10.22       21.24     10.19 o
   1  16   9        0.33        2.83      8.73 o
  -3  17   9        0.03       -3.59      9.54 o
  -2  17   9        1.70       -2.42     10.09 o
  -1  17   9        0.86       14.66      7.56 o
   0  17   9        0.08        8.71     10.17 o
   1  17   9        0.89       17.49     10.63 o
  -2  18   9        0.78       22.94     13.49 o
  -1  18   9        0.39       10.08      7.59 o
   0  18   9        0.18       -3.47     11.12 o
  -6   0  10       10.61       18.66      9.34 o
  -4   0  10        0.74       -6.71      6.71 o
  -2   0  10        0.03       30.63     13.79 o
   0   0  10        9.46       -2.75      5.52 o
   2   0  10       67.44       60.28     10.41 o
  -6   1  10       19.32       26.16      6.83 o
  -5   1  10       21.12       40.10      8.09 o
  -4   1  10        4.41        9.39      5.65 o
  -3   1  10        0.80        1.16      4.15 o
  -2   1  10        8.44        5.33      4.44 o
  -1   1  10        5.52        6.32      4.66 o
   0   1  10       12.07        4.26      3.95 o
   1   1  10       10.92        3.86      4.89 o
   2   1  10       21.58       17.66      5.96 o
   3   1  10        6.36        8.92      6.01 o
  -6   2  10       12.74        6.51      6.16 o
  -5   2  10       22.19       22.79      6.80 o
  -4   2  10        0.62        3.09      5.07 o
  -3   2  10        1.42        3.61      4.87 o
  -2   2  10       82.89       98.07      8.38 o
  -1   2  10        7.76        1.24      5.26 o
   0   2  10       14.55       13.09      5.19 o
   1   2  10       31.74       25.38      5.79 o
   2   2  10        6.73        8.98      5.49 o
   3   2  10       21.94       23.64      6.51 o
  -6   3  10        9.98       16.51      6.47 o
  -5   3  10       18.59       22.38      6.17 o
  -4   3  10        0.00       -0.35      5.35 o
  -3   3  10        1.26       -1.50      4.18 o
  -2   3  10       15.60       13.54      6.53 o
  -1   3  10       50.00       62.94      9.66 o
   0   3  10        0.36       -4.33      4.33 o
   1   3  10        5.20       -3.23      5.51 o
   2   3  10       24.65       19.38      6.55 o
   3   3  10        0.00       -2.54      5.56 o
  -6   4  10        0.38       -5.83      5.83 o
  -5   4  10        1.41       -4.62      5.40 o
  -4   4  10        0.00       -5.23      5.23 o
  -3   4  10       46.20       51.36      5.84 o
  -2   4  10       99.35      100.47      8.97 o
  -1   4  10        5.81       -2.84      5.38 o
   0   4  10       47.28       60.19      6.76 o
   1   4  10        1.52       -1.07      6.70 o
   2   4  10        0.39       -7.71     11.17 o
   3   4  10        2.11        4.23      6.59 o
  -5   5  10        2.89        3.54      5.91 o
  -4   5  10        5.36       -0.30      5.52 o
  -3   5  10      111.54      107.26      7.25 o
  -2   5  10       57.48       57.77      7.69 o
  -1   5  10       37.15       47.67      7.15 o
   0   5  10        0.11       -1.58      5.13 o
   1   5  10        0.11       -5.90      5.90 o
   2   5  10        1.92       -2.84      6.01 o
   3   5  10        1.59       -4.18      6.66 o
  -5   6  10        1.30       -2.88      5.78 o
  -4   6  10       20.10       12.94      6.12 o
  -3   6  10      166.11      167.30      9.25 o
  -2   6  10        1.60       -3.93      5.57 o
  -1   6  10        0.19       -3.02      5.49 o
   0   6  10        2.40        1.17      5.79 o
   1   6  10        4.76        1.53      6.39 o
   2   6  10        0.19        0.40      6.52 o
   3   6  10        1.15       12.34      7.12 o
  -5   7  10        2.70       -4.20      6.03 o
  -4   7  10        7.93        0.88      9.61 o
  -3   7  10        3.10        6.74      7.13 o
  -2   7  10       17.24       24.97      6.62 o
  -1   7  10        8.94        3.54      5.51 o
   0   7  10        0.42       -3.12      5.44 o
   1   7  10        9.78        7.26      8.07 o
   2   7  10        0.20       13.43      6.98 o
  -5   8  10        0.47        3.20      7.23 o
  -4   8  10        1.25       -5.17      6.49 o
  -3   8  10       18.91       23.43      7.77 o
  -2   8  10       36.14       29.11      6.80 o
  -1   8  10        3.55        0.87      5.45 o
   0   8  10       54.42       51.86      7.81 o
   1   8  10        2.28        4.21      6.46 o
   2   8  10        6.53        9.50      7.17 o
  -5   9  10       18.74       32.55      8.51 o
  -4   9  10        3.04        6.65      7.34 o
  -3   9  10        2.28        4.50     24.45 o
  -2   9  10       12.11        9.21      6.17 o
  -1   9  10       12.64        6.41      6.11 o
   0   9  10        0.24       -2.60      5.75 o
   1   9  10        3.57        5.44      7.02 o
   2   9  10        7.77       -4.54      7.13 o
  -5  10  10       13.35       23.76      8.46 o
  -4  10  10        0.22        0.03      6.99 o
  -3  10  10        4.03        0.50     12.42 o
  -2  10  10       13.99        4.97      6.18 o
  -1  10  10        1.79       -2.90      8.36 o
   0  10  10        1.53       -5.63      5.82 o
   1  10  10        0.39       -5.91      6.54 o
   2  10  10        2.31       -5.71      6.61 o
  -4  11  10       10.14       13.62      8.30 o
  -3  11  10        0.68       -7.22     10.88 o
  -2  11  10        2.83       -5.80      6.16 o
  -1  11  10        0.23       -1.08      5.96 o
   0  11  10        9.61       11.00      6.72 o
   1  11  10        0.14       -3.17      6.97 o
   2  11  10        1.41       -1.81      7.03 o
  -4  12  10        1.29        3.14     10.08 o
  -3  12  10        1.51       -9.68      9.68 o
  -2  12  10        6.96        8.21      6.61 o
  -1  12  10        1.42       -1.39      6.37 o
   0  12  10        1.98       -7.17      7.73 o
   1  12  10        0.36       -4.42      7.50 o
  -4  13  10       15.06       39.99     20.71 o
  -3  13  10        3.39       -7.23      9.81 o
  -2  13  10        1.81       -1.53      6.42 o
  -1  13  10        3.28       -4.34      8.16 o
   0  13  10        5.41        3.43      9.80 o
   1  13  10        1.70        2.69      9.81 o
  -3  14  10        4.08        2.07     10.27 o
  -2  14  10        2.80        5.13      7.20 o
  -1  14  10        0.16       -4.17      6.65 o
   0  14  10        0.70       15.64     18.52 o
   1  14  10        0.04       17.39     10.35 o
  -3  15  10        0.31        7.23     11.81 o
  -2  15  10        1.06       -9.75      9.75 o
  -1  15  10       38.86       45.92     10.05 o
   0  15  10        2.90        8.34      9.69 o
  -2  16  10       14.93       14.80     17.12 o
  -1  16  10       14.64       13.90      8.20 o
  -5   0  11        1.29       -0.55      8.99 o
  -3   0  11        0.84       -1.36     13.06 o
  -1   0  11       15.26       10.11     11.18 o
   1   0  11       48.77       50.10     16.67 o
  -5   1  11        3.40        0.77      6.10 o
  -4   1  11        5.76       10.79      6.38 o
  -3   1  11        9.00       10.86     11.48 o
  -2   1  11       10.87        6.49      6.36 o
  -1   1  11        2.70       -3.95      6.20 o
   0   1  11        0.00       -5.73      5.81 o
   1   1  11        1.07        5.26      6.92 o
   2   1  11       54.30       52.09      9.00 o
  -5   2  11        0.07        1.70      6.39 o
  -4   2  11        8.10        7.46      6.33 o
  -3   2  11       14.57       25.41     10.68 o
  -2   2  11        0.58       -3.37      5.95 o
  -1   2  11        0.13       -5.01      5.01 o
   0   2  11        3.99       -4.75      4.75 o
   1   2  11        1.71        0.14      7.17 o
   2   2  11       15.84       43.04     20.15 o
  -5   3  11       15.10        8.28      6.47 o
  -4   3  11        7.50       12.82      7.22 o
  -3   3  11        0.78        9.71      9.18 o
  -2   3  11       16.17       10.55      6.65 o
  -1   3  11       13.59        2.41      6.47 o
   0   3  11        8.11        3.31      5.29 o
   1   3  11        0.04       -2.03      6.30 o
   2   3  11        4.01       -0.26      6.80 o
  -5   4  11        0.27       -5.86      5.99 o
  -4   4  11        0.29        3.77     10.09 o
  -3   4  11       10.00        5.30      9.80 o
  -2   4  11       11.43       15.83      6.49 o
  -1   4  11       24.29       32.52      7.19 o
   0   4  11       26.35       22.96      6.07 o
   1   4  11        5.68        2.25      6.87 o
   2   4  11        0.21        9.83     15.22 o
  -5   5  11        1.60       -4.76      6.57 o
  -4   5  11        0.36       -1.89      6.80 o
  -3   5  11       15.03       -5.25      9.17 o
  -2   5  11       39.46       32.11      7.63 o
  -1   5  11        1.08       -5.46      5.46 o
   0   5  11        0.57       -6.34      6.34 o
   1   5  11        0.08       -6.20      6.20 o
   2   5  11        2.13        0.76      6.80 o
  -5   6  11        0.15       -6.62      6.62 o
  -4   6  11       13.37       26.10      8.64 o
  -3   6  11        8.85        9.74     10.34 o
  -2   6  11        0.41        0.87      6.11 o
  -1   6  11        7.10       16.96      7.29 o
   0   6  11        0.21       -9.23      9.26 o
   1   6  11       15.10       20.00      7.87 o
   2   6  11        1.85       -5.08      7.03 o
  -4   7  11        5.84        8.57     10.20 o
  -3   7  11       10.96       13.34     10.80 o
  -2   7  11        4.48        1.65      6.15 o
  -1   7  11        5.40        5.97      6.38 o
   0   7  11        8.27       -2.56      6.81 o
   1   7  11        0.96       -3.51      6.94 o
  -4   8  11        3.91        0.56     10.52 o
  -3   8  11        1.36        5.75     10.39 o
  -2   8  11        0.50       -6.21      6.21 o
  -1   8  11        3.42       -4.94      6.30 o
   0   8  11       10.64       -1.78      8.80 o
   1   8  11        0.04       -6.93      6.93 o
  -4   9  11        0.88       10.75     11.23 o
  -3   9  11       11.52        1.09      9.82 o
  -2   9  11        0.26       -6.35      6.35 o
  -1   9  11        3.86        7.11      7.10 o
   0   9  11        0.05       -7.86      7.86 o
   1   9  11        1.07       -1.04      7.50 o
  -4  10  11        1.64        3.56     10.65 o
  -3  10  11        0.22       -8.52     10.19 o
  -2  10  11        0.17        1.72      6.73 o
  -1  10  11        0.63       -6.12      6.12 o
   0  10  11        1.60       -1.68      9.04 o
   1  10  11        0.07        5.49      8.08 o
  -3  11  11        4.28       -6.89     10.08 o
  -2  11  11        9.03        5.97      7.91 o
  -1  11  11        0.29        3.79      7.06 o
   0  11  11        1.19       23.00     21.37 o
  -3  12  11        0.34      -10.53     10.53 o
  -2  12  11        0.55       -0.72      8.45 o
  -1  12  11        1.96       -4.87      7.02 o
   0  12  11        0.49       15.13     10.55 o
  -2  13  11        0.05      -10.86     10.86 o
  -1  13  11        0.00       -4.46      7.21 o
  -4   0  12        1.73       -9.67     16.27 o
  -2   0  12       81.06       86.54     14.61 o
   0   0  12        5.66       -0.16     13.89 o
  -4   1  12        0.35       -3.11     14.42 o
  -3   1  12       27.42       17.55     11.99 o
  -2   1  12        0.52       -3.20      7.12 o
  -1   1  12       11.98       10.81      8.59 o
   0   1  12        0.44       -6.27      8.59 o
   1   1  12        3.00        0.68     10.16 o
  -4   2  12       13.01       -2.63     10.73 o
  -3   2  12       40.23       39.64     13.38 o
  -2   2  12       29.53       35.76      9.39 o
  -1   2  12        1.24       -6.90      6.90 o
   0   2  12        0.54       -6.22      9.09 o
   1   2  12        1.76       12.24     10.70 o
  -4   3  12        3.23      -10.32     10.32 o
  -3   3  12       22.11       19.33     12.20 o
  -2   3  12        3.21       13.79      7.64 o
  -1   3  12        0.05       -6.57      6.57 o
   0   3  12        1.95       19.03     10.26 o
   1   3  12        9.82       34.93     16.91 o
  -4   4  12        4.52       -9.93      9.93 o
  -3   4  12        0.16      -10.15     10.15 o
  -2   4  12        0.06       -0.87      6.85 o
  -1   4  12        0.07       -1.31      6.70 o
   0   4  12        0.11        1.46      8.72 o
  -4   5  12        0.59      -10.27     10.27 o
  -3   5  12        0.64      -10.36     10.36 o
  -2   5  12       15.08       10.23      7.44 o
  -1   5  12        2.93       -6.16      6.97 o
   0   5  12       18.37        9.99      7.72 o
  -3   6  12        0.05       -9.06     13.73 o
  -2   6  12        2.34        3.63      7.02 o
  -1   6  12        0.15       -6.76      6.76 o
   0   6  12        0.03       -7.08      7.08 o
  -3   7  12        1.07      -14.26     14.26 o
  -2   7  12        0.52       -3.98      6.90 o
  -1   7  12        3.58       -4.58      6.85 o
   0   7  12        8.50        3.51      9.97 o
  -3   8  12        0.31       13.20     12.50 o
  -2   8  12        0.20       -9.10      9.10 o
  -1   8  12        7.75        9.07      7.92 o
   0   8  12        0.27      -12.82     12.82 o
  -2   9  12        0.49       -4.85     11.10 o
  -1   9  12        0.00       -8.32      8.71 o
 
